# Supplementary material for: Bis{μ-2-[(dimethyl­amino)­meth­yl]benzene­tellurolato}bis­[chlorido­palladium(II)] dichloro­methane hemisolvate
Source: Acta Crystallogr Sect E Struct Rep Online. 2012 Jan 11;68(Pt 2):m141–2. doi: 10.1107/S1600536812000104 (PMC3274876; doi:10.1107/S1600536812000104)
Supplement: Supplementary file 1 [file e-68-0m141-sup1.cif]

##############################################################################
#                                                                            #
# This CIF contains the data in a paper accepted for publication in          #
# Acta Crystallographica Section E. It conforms to the requirements of       #
# Notes for Authors for Acta Crystallographica Section E, and has been       #
# peer reviewed under the auspices of the IUCr Commission on Journals.       #
#                                                                            #
# Full details of the Crystallographic Information File format               #
# are given in the paper "The Crystallographic Information File (CIF):       #
# a New Standard Archive File for Crystallography" by S. R. Hall, F. H.      #
# Allen and I. D. Brown [Acta Cryst. (1991), A47, 655-685].                  #
#                                                                            #
# The current version of the core CIF dictionary is obtainable from          #
# ftp://ftp.iucr.org/pub/cif_core.dic.                                       #
#                                                                            #
# Software is freely available for graphical display of the structure(s)     #
# in this CIF. For information consult the CIF software page                 #
# http://www.iucr.org/resources/cif/software.                                #
#                                                                            #
# This file may be used for bona fide research purposes within the           #
# scientific community so long as proper attribution is given to the journal # 
# article from which it was obtained.                                        #
#                                                                            #
##############################################################################
data_I
_audit_creation_method     SHELXL-97
_chemical_name_systematic
;
Bis{\m-2-[(dimethylamino)methyl]benzenetellurolato}bis[chloridopalladium(II)]
dichloromethane hemisolvate
;
_chemical_name_common     ?
_chemical_formula_moiety     '2(C18 H24 Cl2 N2 Pd2 Te2), C H2 Cl2'
_chemical_formula_sum     'C37 H50 Cl6 N4 Pd4 Te4'
_chemical_formula_iupac     '[Pd2 (C9 H12 N Te)2 Cl2], 0.5C H2 Cl2'
_chemical_formula_weight     1699.51
_chemical_melting_point     ?
_symmetry_cell_setting     orthorhombic
_symmetry_space_group_name_H-M     'P 21 21 2'
_symmetry_space_group_name_Hall     'P 2 2ab'
loop_
    _symmetry_equiv_pos_as_xyz
    'x, y, z'
    '-x, -y, z'
    '-x+1/2, y+1/2, -z'
    'x+1/2, -y+1/2, -z'
_cell_length_a     14.035(2)
_cell_length_b     14.842(2)
_cell_length_c     12.3188(16)
_cell_angle_alpha     90.00
_cell_angle_beta     90.00
_cell_angle_gamma     90.00
_cell_volume     2566.0(6)
_cell_formula_units_Z     2
_cell_measurement_reflns_used     9437
_cell_measurement_theta_min     2.74
_cell_measurement_theta_max     26.91
_cell_measurement_temperature     100(2)
_exptl_crystal_description     prism
_exptl_crystal_colour     yellow-orange
_exptl_crystal_size_max     0.32
_exptl_crystal_size_mid     0.26
_exptl_crystal_size_min     0.18
_exptl_crystal_density_diffrn     2.200
_exptl_crystal_density_meas     ?
_exptl_crystal_density_method     'not measured'
_exptl_crystal_F_000     1588
_exptl_absorpt_coefficient_mu     3.950
_exptl_absorpt_correction_type     multi-scan
_exptl_absorpt_process_details     '(SADABS; Sheldrick, 1996)'
_exptl_absorpt_correction_T_min     0.6147
_exptl_absorpt_correction_T_max     0.7455
_exptl_special_details     ?
_diffrn_ambient_temperature     100(2)
_diffrn_radiation_type     MoK\a
_diffrn_radiation_wavelength     0.71073
_diffrn_radiation_source     'fine-focus sealed tube'
_diffrn_radiation_monochromator     graphite
_diffrn_measurement_device_type     'Bruker APEXII CCD area-detector'
_diffrn_measurement_method     '\w scans'
_diffrn_detector_area_resol_mean     ?
_diffrn_reflns_number     36521
_diffrn_reflns_av_R_equivalents     0.0501
_diffrn_reflns_av_sigmaI/netI     0.0325
_diffrn_reflns_theta_min     3.11
_diffrn_reflns_theta_max     27.01
_diffrn_reflns_theta_full     25.00
_diffrn_measured_fraction_theta_max     0.982
_diffrn_measured_fraction_theta_full     0.986
_diffrn_reflns_limit_h_min     -17
_diffrn_reflns_limit_h_max     17
_diffrn_reflns_limit_k_min     -18
_diffrn_reflns_limit_k_max     18
_diffrn_reflns_limit_l_min     -15
_diffrn_reflns_limit_l_max     11
_diffrn_standards_number     ?
_diffrn_standards_interval_count     ?
_diffrn_standards_interval_time     ?
_diffrn_standards_decay_%     ?
_refine_special_details
;
 Refinement of F^2^ against ALL reflections.  The weighted R-factor wR and
 goodness of fit S are based on F^2^, conventional R-factors R are based
 on F, with F set to zero for negative F^2^. The threshold expression of
 F^2^ > 2sigma(F^2^) is used only for calculating R-factors(gt) etc. and is
 not relevant to the choice of reflections for refinement.  R-factors based
 on F^2^ are statistically about twice as large as those based on F, and R-
 factors based on ALL data will be even larger.
;
_reflns_number_total     5506
_reflns_number_gt     5148
_reflns_threshold_expression     >2sigma(I)
_refine_ls_structure_factor_coef     Fsqd
_refine_ls_matrix_type     full
_refine_ls_R_factor_all     0.0426
_refine_ls_R_factor_gt     0.0392
_refine_ls_wR_factor_gt     0.1005
_refine_ls_wR_factor_ref     0.1020
_refine_ls_goodness_of_fit_ref     1.062
_refine_ls_restrained_S_all     1.062
_refine_ls_number_reflns     5506
_refine_ls_number_parameters     254
_refine_ls_number_restraints     0
_refine_ls_hydrogen_treatment     constr
_refine_ls_weighting_scheme     calc
_refine_ls_weighting_details
        'calc w=1/[\s^2^(Fo^2^)+(0.0501P)^2^+22.7234P] where P=(Fo^2^+2Fc^2^)/3'
_atom_sites_solution_hydrogens     geom
_atom_sites_solution_primary     direct
_atom_sites_solution_secondary     difmap
_refine_ls_shift/su_max     0.001
_refine_ls_shift/su_mean     0.000
_refine_diff_density_max     2.119
_refine_diff_density_min     -0.900
_refine_ls_extinction_method     none
_refine_ls_extinction_coef     ?
_refine_ls_abs_structure_details     'Flack (1983), 2355 Friedel pairs'
_refine_ls_abs_structure_Flack     0.06(4)
loop_
    _atom_type_symbol
    _atom_type_description
    _atom_type_scat_dispersion_real
    _atom_type_scat_dispersion_imag
    _atom_type_scat_source
    'C' 'C' 0.0033 0.0016
                         'International Tables Vol C Tables 4.2.6.8 and 6.1.1.4'
    'H' 'H' 0.0000 0.0000
                         'International Tables Vol C Tables 4.2.6.8 and 6.1.1.4'
    'N' 'N' 0.0061 0.0033
                         'International Tables Vol C Tables 4.2.6.8 and 6.1.1.4'
    'Cl' 'Cl' 0.1484 0.1585
                         'International Tables Vol C Tables 4.2.6.8 and 6.1.1.4'
    'Te' 'Te' -0.5308 1.6751
                         'International Tables Vol C Tables 4.2.6.8 and 6.1.1.4'
    'Pd' 'Pd' -0.9988 1.0072
                         'International Tables Vol C Tables 4.2.6.8 and 6.1.1.4'
_computing_data_collection     'APEX2 (Bruker, 2005)'
_computing_cell_refinement     'SAINT (Bruker, 2002)'
_computing_data_reduction     'SAINT (Bruker, 2002)'
_computing_structure_solution     'SHELXS97 (Sheldrick, 2008)'
_computing_structure_refinement     'SHELXL97 (Sheldrick, 2008)'
_computing_molecular_graphics     'SHELXTL (Sheldrick, 2008)'
_computing_publication_material     'SHELXTL (Sheldrick, 2008)'
loop_
    _atom_site_type_symbol
    _atom_site_label
    _atom_site_fract_x
    _atom_site_fract_y
    _atom_site_fract_z
    _atom_site_U_iso_or_equiv
    _atom_site_adp_type
    _atom_site_calc_flag
    _atom_site_refinement_flags
    _atom_site_occupancy
    _atom_site_symmetry_multiplicity
    _atom_site_disorder_assembly
    _atom_site_disorder_group
    Pd Pd1A 0.54346(4) 0.37839(4) 0.59921(5) 0.01520(13) Uani d . 1 1 . .
    Te Te1A 0.61163(3) 0.53491(4) 0.62387(4) 0.01511(12) Uani d . 1 1 . .
    Cl Cl1A 0.45795(17) 0.24470(15) 0.5665(2) 0.0284(5) Uani d . 1 1 . .
    N N1A 0.6857(5) 0.3197(5) 0.5763(6) 0.0184(15) Uani d . 1 1 . .
    C C1A 0.6689(6) 0.5129(6) 0.4639(6) 0.0177(18) Uani d . 1 1 . .
    C C2A 0.6399(6) 0.5658(6) 0.3784(7) 0.0206(17) Uani d . 1 1 . .
    H H2AA 0.5937 0.6120 0.3876 0.025 Uiso calc R 1 1 . .
    C C3A 0.6813(7) 0.5486(6) 0.2777(7) 0.025(2) Uani d . 1 1 . .
    H H3AA 0.6611 0.5822 0.2163 0.030 Uiso calc R 1 1 . .
    C C4A 0.7500(7) 0.4848(6) 0.2654(8) 0.028(2) Uani d . 1 1 . .
    H H4AA 0.7786 0.4756 0.1964 0.034 Uiso calc R 1 1 . .
    C C5A 0.7784(6) 0.4330(6) 0.3537(7) 0.0226(18) Uani d . 1 1 . .
    H H5AA 0.8267 0.3886 0.3456 0.027 Uiso calc R 1 1 . .
    C C6A 0.7354(6) 0.4470(6) 0.4537(6) 0.0169(17) Uani d . 1 1 . .
    C C7A 0.7615(6) 0.3882(7) 0.5500(7) 0.0237(19) Uani d . 1 1 . .
    H H7AA 0.8219 0.3565 0.5341 0.028 Uiso calc R 1 1 . .
    H H7AB 0.7721 0.4270 0.6142 0.028 Uiso calc R 1 1 . .
    C C8A 0.7109(7) 0.2750(7) 0.6799(8) 0.032(2) Uani d . 1 1 . .
    H H8AA 0.7769 0.2536 0.6764 0.047 Uiso calc R 1 1 . .
    H H8AB 0.6681 0.2238 0.6921 0.047 Uiso calc R 1 1 . .
    H H8AC 0.7044 0.3181 0.7397 0.047 Uiso calc R 1 1 . .
    C C9A 0.6846(7) 0.2495(7) 0.4917(8) 0.027(2) Uani d . 1 1 . .
    H H9AA 0.7483 0.2230 0.4850 0.040 Uiso calc R 1 1 . .
    H H9AB 0.6660 0.2763 0.4222 0.040 Uiso calc R 1 1 . .
    H H9AC 0.6389 0.2024 0.5116 0.040 Uiso calc R 1 1 . .
    Pd Pd1B 0.37084(4) 0.45871(4) 0.90101(5) 0.01594(14) Uani d . 1 1 . .
    Te Te1B 0.53688(4) 0.39525(3) 0.87669(4) 0.01555(12) Uani d . 1 1 . .
    Cl Cl1B 0.22964(17) 0.54079(18) 0.9375(2) 0.0370(6) Uani d . 1 1 . .
    N N1B 0.3072(5) 0.3220(5) 0.9235(6) 0.0207(15) Uani d . 1 1 . .
    C C1B 0.5141(6) 0.3441(6) 1.0358(6) 0.0175(17) Uani d . 1 1 . .
    C C2B 0.5672(6) 0.3731(6) 1.1223(7) 0.0244(19) Uani d . 1 1 . .
    H H2BA 0.6144 0.4182 1.1127 0.029 Uiso calc R 1 1 . .
    C C3B 0.5510(7) 0.3351(7) 1.2270(7) 0.026(2) Uani d . 1 1 . .
    H H3BA 0.5845 0.3568 1.2887 0.032 Uiso calc R 1 1 . .
    C C4B 0.4853(6) 0.2656(6) 1.2371(7) 0.025(2) Uani d . 1 1 . .
    H H4BA 0.4775 0.2366 1.3052 0.030 Uiso calc R 1 1 . .
    C C5B 0.4308(7) 0.2378(7) 1.1491(8) 0.030(2) Uani d . 1 1 . .
    H H5BA 0.3850 0.1913 1.1583 0.035 Uiso calc R 1 1 . .
    C C6B 0.4430(6) 0.2783(6) 1.0454(7) 0.0217(18) Uani d . 1 1 . .
    C C7B 0.3803(7) 0.2521(6) 0.9532(7) 0.025(2) Uani d . 1 1 . .
    H H7BA 0.3471 0.1954 0.9721 0.030 Uiso calc R 1 1 . .
    H H7BB 0.4206 0.2400 0.8889 0.030 Uiso calc R 1 1 . .
    C C8B 0.2650(8) 0.2964(7) 0.8194(7) 0.029(2) Uani d . 1 1 . .
    H H8BA 0.2382 0.2356 0.8250 0.043 Uiso calc R 1 1 . .
    H H8BB 0.3142 0.2975 0.7630 0.043 Uiso calc R 1 1 . .
    H H8BC 0.2143 0.3391 0.8007 0.043 Uiso calc R 1 1 . .
    C C9B 0.2331(7) 0.3257(7) 1.0054(7) 0.025(2) Uani d . 1 1 . .
    H H9BA 0.2028 0.2665 1.0119 0.038 Uiso calc R 1 1 . .
    H H9BB 0.1853 0.3705 0.9844 0.038 Uiso calc R 1 1 . .
    H H9BC 0.2612 0.3427 1.0753 0.038 Uiso calc R 1 1 . .
    Cl Cl1S -0.0241(2) 0.5950(2) 1.1834(4) 0.0643(10) Uani d . 1 1 . .
    C C1S 0.0000 0.5000 1.0976(13) 0.044(4) Uani d S 1 2 . .
    H H1SA 0.0542 0.5111 1.0521 0.052 Uiso d R 1 1 . .
loop_
    _atom_site_aniso_label
    _atom_site_aniso_U_11
    _atom_site_aniso_U_22
    _atom_site_aniso_U_33
    _atom_site_aniso_U_12
    _atom_site_aniso_U_13
    _atom_site_aniso_U_23
    Pd1A 0.0164(3) 0.0155(3) 0.0137(3) 0.0010(2) -0.0010(2) 0.0024(2)
    Te1A 0.0151(2) 0.0183(2) 0.0119(2) -0.00024(19) 0.00035(18) -0.0012(2)
    Cl1A 0.0258(10) 0.0191(10) 0.0401(12) -0.0044(9) -0.0013(10) -0.0009(9)
    N1A 0.019(3) 0.023(4) 0.013(3) 0.007(3) 0.000(3) 0.001(3)
    C1A 0.018(4) 0.026(5) 0.009(3) -0.007(3) 0.001(3) -0.001(3)
    C2A 0.023(4) 0.017(4) 0.021(4) -0.004(3) 0.007(4) 0.005(3)
    C3A 0.041(5) 0.014(4) 0.020(4) -0.008(4) 0.000(4) 0.007(3)
    C4A 0.033(5) 0.031(5) 0.021(4) -0.006(4) 0.010(4) -0.001(4)
    C5A 0.026(4) 0.023(4) 0.019(4) 0.005(4) 0.002(4) -0.004(3)
    C6A 0.017(4) 0.022(5) 0.012(4) -0.001(3) 0.000(3) -0.003(3)
    C7A 0.020(4) 0.031(5) 0.020(4) 0.011(4) 0.002(3) -0.001(4)
    C8A 0.033(5) 0.035(6) 0.027(5) 0.016(4) -0.007(4) 0.014(4)
    C9A 0.032(5) 0.020(4) 0.028(5) 0.008(4) 0.007(4) -0.009(4)
    Pd1B 0.0185(3) 0.0145(3) 0.0147(3) -0.0018(2) 0.0007(2) -0.0024(2)
    Te1B 0.0207(2) 0.0142(2) 0.0117(2) -0.0004(2) 0.0012(2) 0.00052(19)
    Cl1B 0.0274(11) 0.0253(12) 0.0584(16) 0.0041(10) 0.0144(11) -0.0036(12)
    N1B 0.029(4) 0.017(4) 0.016(3) -0.003(3) 0.004(3) -0.001(3)
    C1B 0.016(4) 0.028(4) 0.009(3) 0.002(3) 0.003(3) 0.005(3)
    C2B 0.021(4) 0.035(5) 0.017(4) 0.006(4) 0.000(3) 0.020(4)
    C3B 0.022(4) 0.042(5) 0.015(4) -0.001(4) -0.001(4) 0.005(4)
    C4B 0.025(5) 0.034(5) 0.015(4) 0.008(4) 0.006(3) 0.013(4)
    C5B 0.030(5) 0.031(5) 0.027(5) 0.002(4) 0.005(4) 0.012(4)
    C6B 0.024(5) 0.021(4) 0.020(4) 0.006(4) 0.004(3) 0.002(3)
    C7B 0.036(5) 0.023(5) 0.018(4) 0.004(4) 0.011(4) 0.003(4)
    C8B 0.042(6) 0.027(5) 0.018(4) -0.023(4) -0.002(4) -0.004(4)
    C9B 0.028(5) 0.028(5) 0.019(4) -0.002(4) 0.007(4) -0.002(4)
    Cl1S 0.0516(19) 0.0396(15) 0.102(3) -0.0078(15) 0.0240(18) 0.0024(18)
    C1S 0.034(7) 0.062(10) 0.034(8) 0.002(7) 0.000 0.000
_geom_special_details
;
 All esds (except the esd in the dihedral angle between two l.s. planes)
 are estimated using the full covariance matrix.  The cell esds are taken
 into account individually in the estimation of esds in distances, angles
 and torsion angles; correlations between esds in cell parameters are only
 used when they are defined by crystal symmetry.  An approximate (isotropic)
 treatment of cell esds is used for estimating esds involving l.s. planes.
;
loop_
    _geom_bond_atom_site_label_1
    _geom_bond_atom_site_label_2
    _geom_bond_site_symmetry_2
    _geom_bond_distance
    _geom_bond_publ_flag
    Pd1A N1A . 2.196(7) ?
    Pd1A Cl1A . 2.354(2) ?
    Pd1A Te1A . 2.5305(8) ?
    Pd1A Te1A 2_665 2.5467(8) ?
    Pd1A Te1B . 3.4286(9) ?
    Te1A C1A . 2.154(8) ?
    Te1A Pd1A 2_665 2.5467(8) ?
    N1A C9A . 1.474(12) ?
    N1A C8A . 1.480(11) ?
    N1A C7A . 1.508(12) ?
    C1A C6A . 1.357(13) ?
    C1A C2A . 1.375(12) ?
    C2A C3A . 1.393(12) ?
    C2A H2AA . 0.9500 ?
    C3A C4A . 1.360(13) ?
    C3A H3AA . 0.9500 ?
    C4A C5A . 1.390(13) ?
    C4A H4AA . 0.9500 ?
    C5A C6A . 1.388(11) ?
    C5A H5AA . 0.9500 ?
    C6A C7A . 1.517(12) ?
    C7A H7AA . 0.9900 ?
    C7A H7AB . 0.9900 ?
    C8A H8AA . 0.9800 ?
    C8A H8AB . 0.9800 ?
    C8A H8AC . 0.9800 ?
    C9A H9AA . 0.9800 ?
    C9A H9AB . 0.9800 ?
    C9A H9AC . 0.9800 ?
    Pd1B N1B . 2.235(7) ?
    Pd1B Cl1B . 2.369(2) ?
    Pd1B Te1B . 2.5313(8) ?
    Pd1B Te1B 2_665 2.5427(8) ?
    Pd1B Te1A 2_665 3.4241(9) ?
    Te1B C1B . 2.126(8) ?
    Te1B Pd1B 2_665 2.5427(8) ?
    N1B C9B . 1.449(11) ?
    N1B C8B . 1.462(11) ?
    N1B C7B . 1.504(12) ?
    C1B C2B . 1.370(12) ?
    C1B C6B . 1.402(13) ?
    C2B C3B . 1.426(11) ?
    C2B H2BA . 0.9500 ?
    C3B C4B . 1.389(13) ?
    C3B H3BA . 0.9500 ?
    C4B C5B . 1.389(14) ?
    C4B H4BA . 0.9500 ?
    C5B C6B . 1.422(12) ?
    C5B H5BA . 0.9500 ?
    C6B C7B . 1.488(13) ?
    C7B H7BA . 0.9900 ?
    C7B H7BB . 0.9900 ?
    C8B H8BA . 0.9800 ?
    C8B H8BB . 0.9800 ?
    C8B H8BC . 0.9800 ?
    C9B H9BA . 0.9800 ?
    C9B H9BB . 0.9800 ?
    C9B H9BC . 0.9800 ?
    Cl1S C1S . 1.794(10) ?
    C1S Cl1S 2_565 1.794(10) ?
    C1S H1SA . 0.9600 ?
loop_
    _geom_angle_atom_site_label_1
    _geom_angle_atom_site_label_2
    _geom_angle_atom_site_label_3
    _geom_angle_site_symmetry_1
    _geom_angle_site_symmetry_3
    _geom_angle
    _geom_angle_publ_flag
    N1A Pd1A Cl1A . . 96.1(2) ?
    N1A Pd1A Te1A . . 92.1(2) ?
    Cl1A Pd1A Te1A . . 170.82(7) ?
    N1A Pd1A Te1A . 2_665 173.0(2) ?
    Cl1A Pd1A Te1A . 2_665 90.61(6) ?
    Te1A Pd1A Te1A . 2_665 81.08(2) ?
    N1A Pd1A Te1B . . 100.45(18) ?
    Cl1A Pd1A Te1B . . 102.63(6) ?
    Te1A Pd1A Te1B . . 79.84(2) ?
    Te1A Pd1A Te1B 2_665 . 79.70(2) ?
    C1A Te1A Pd1A . . 83.8(2) ?
    C1A Te1A Pd1A . 2_665 106.7(2) ?
    Pd1A Te1A Pd1A . 2_665 97.26(3) ?
    C9A N1A C8A . . 107.2(7) ?
    C9A N1A C7A . . 109.4(7) ?
    C8A N1A C7A . . 108.6(7) ?
    C9A N1A Pd1A . . 111.2(6) ?
    C8A N1A Pd1A . . 106.5(5) ?
    C7A N1A Pd1A . . 113.7(5) ?
    C6A C1A C2A . . 123.0(8) ?
    C6A C1A Te1A . . 116.8(6) ?
    C2A C1A Te1A . . 120.2(6) ?
    C1A C2A C3A . . 116.9(8) ?
    C1A C2A H2AA . . 121.5 ?
    C3A C2A H2AA . . 121.5 ?
    C4A C3A C2A . . 121.5(9) ?
    C4A C3A H3AA . . 119.2 ?
    C2A C3A H3AA . . 119.2 ?
    C3A C4A C5A . . 120.1(9) ?
    C3A C4A H4AA . . 120.0 ?
    C5A C4A H4AA . . 120.0 ?
    C6A C5A C4A . . 119.1(8) ?
    C6A C5A H5AA . . 120.5 ?
    C4A C5A H5AA . . 120.5 ?
    C1A C6A C5A . . 119.3(8) ?
    C1A C6A C7A . . 120.5(7) ?
    C5A C6A C7A . . 120.1(8) ?
    N1A C7A C6A . . 112.7(7) ?
    N1A C7A H7AA . . 109.0 ?
    C6A C7A H7AA . . 109.0 ?
    N1A C7A H7AB . . 109.0 ?
    C6A C7A H7AB . . 109.0 ?
    H7AA C7A H7AB . . 107.8 ?
    N1A C8A H8AA . . 109.5 ?
    N1A C8A H8AB . . 109.5 ?
    H8AA C8A H8AB . . 109.5 ?
    N1A C8A H8AC . . 109.5 ?
    H8AA C8A H8AC . . 109.5 ?
    H8AB C8A H8AC . . 109.5 ?
    N1A C9A H9AA . . 109.5 ?
    N1A C9A H9AB . . 109.5 ?
    H9AA C9A H9AB . . 109.5 ?
    N1A C9A H9AC . . 109.5 ?
    H9AA C9A H9AC . . 109.5 ?
    H9AB C9A H9AC . . 109.5 ?
    N1B Pd1B Cl1B . . 96.3(2) ?
    N1B Pd1B Te1B . . 92.6(2) ?
    Cl1B Pd1B Te1B . . 169.67(7) ?
    N1B Pd1B Te1B . 2_665 172.9(2) ?
    Cl1B Pd1B Te1B . 2_665 90.58(7) ?
    Te1B Pd1B Te1B . 2_665 80.46(3) ?
    N1B Pd1B Te1A . 2_665 100.24(19) ?
    Cl1B Pd1B Te1A . 2_665 103.60(7) ?
    Te1B Pd1B Te1A . 2_665 79.99(2) ?
    Te1B Pd1B Te1A 2_665 2_665 79.77(2) ?
    C1B Te1B Pd1B . . 83.4(2) ?
    C1B Te1B Pd1B . 2_665 105.8(2) ?
    Pd1B Te1B Pd1B . 2_665 97.92(3) ?
    C1B Te1B Pd1A . . 153.8(2) ?
    Pd1B Te1B Pd1A . . 99.78(2) ?
    Pd1B Te1B Pd1A 2_665 . 99.55(2) ?
    C9B N1B C8B . . 109.2(8) ?
    C9B N1B C7B . . 110.3(7) ?
    C8B N1B C7B . . 108.1(7) ?
    C9B N1B Pd1B . . 109.8(6) ?
    C8B N1B Pd1B . . 106.8(5) ?
    C7B N1B Pd1B . . 112.5(6) ?
    C2B C1B C6B . . 122.7(8) ?
    C2B C1B Te1B . . 121.6(6) ?
    C6B C1B Te1B . . 115.7(6) ?
    C1B C2B C3B . . 119.5(8) ?
    C1B C2B H2BA . . 120.2 ?
    C3B C2B H2BA . . 120.2 ?
    C4B C3B C2B . . 118.7(9) ?
    C4B C3B H3BA . . 120.6 ?
    C2B C3B H3BA . . 120.6 ?
    C5B C4B C3B . . 121.1(8) ?
    C5B C4B H4BA . . 119.4 ?
    C3B C4B H4BA . . 119.4 ?
    C4B C5B C6B . . 120.6(9) ?
    C4B C5B H5BA . . 119.7 ?
    C6B C5B H5BA . . 119.7 ?
    C1B C6B C5B . . 117.2(8) ?
    C1B C6B C7B . . 122.5(8) ?
    C5B C6B C7B . . 120.3(8) ?
    C6B C7B N1B . . 114.1(7) ?
    C6B C7B H7BA . . 108.7 ?
    N1B C7B H7BA . . 108.7 ?
    C6B C7B H7BB . . 108.7 ?
    N1B C7B H7BB . . 108.7 ?
    H7BA C7B H7BB . . 107.6 ?
    N1B C8B H8BA . . 109.5 ?
    N1B C8B H8BB . . 109.5 ?
    H8BA C8B H8BB . . 109.5 ?
    N1B C8B H8BC . . 109.5 ?
    H8BA C8B H8BC . . 109.5 ?
    H8BB C8B H8BC . . 109.5 ?
    N1B C9B H9BA . . 109.5 ?
    N1B C9B H9BB . . 109.5 ?
    H9BA C9B H9BB . . 109.5 ?
    N1B C9B H9BC . . 109.5 ?
    H9BA C9B H9BC . . 109.5 ?
    H9BB C9B H9BC . . 109.5 ?
    Cl1S C1S Cl1S . 2_565 107.8(9) ?
    Cl1S C1S H1SA . . 111.0 ?
    Cl1S C1S H1SA 2_565 . 109.2 ?
loop_
    _geom_torsion_atom_site_label_1
    _geom_torsion_atom_site_label_2
    _geom_torsion_atom_site_label_3
    _geom_torsion_atom_site_label_4
    _geom_torsion_site_symmetry_1
    _geom_torsion_site_symmetry_2
    _geom_torsion_site_symmetry_3
    _geom_torsion_site_symmetry_4
    _geom_torsion
    _geom_torsion_publ_flag
    N1A Pd1A Te1A C1A . . . . 58.9(3) ?
    Cl1A Pd1A Te1A C1A . . . . -94.4(5) ?
    Te1A Pd1A Te1A C1A 2_665 . . . -119.8(2) ?
    Te1B Pd1A Te1A C1A . . . . 159.2(2) ?
    N1A Pd1A Te1A Pd1A . . . 2_665 164.97(18) ?
    Cl1A Pd1A Te1A Pd1A . . . 2_665 11.6(4) ?
    Te1A Pd1A Te1A Pd1A 2_665 . . 2_665 -13.74(4) ?
    Te1B Pd1A Te1A Pd1A . . . 2_665 -94.78(2) ?
    Cl1A Pd1A N1A C9A . . . . 34.8(6) ?
    Te1A Pd1A N1A C9A . . . . -141.0(6) ?
    Te1A Pd1A N1A C9A 2_665 . . . -130.5(14) ?
    Te1B Pd1A N1A C9A . . . . 138.9(6) ?
    Cl1A Pd1A N1A C8A . . . . -81.7(6) ?
    Te1A Pd1A N1A C8A . . . . 102.5(6) ?
    Te1A Pd1A N1A C8A 2_665 . . . 113.0(15) ?
    Te1B Pd1A N1A C8A . . . . 22.4(6) ?
    Cl1A Pd1A N1A C7A . . . . 158.8(5) ?
    Te1A Pd1A N1A C7A . . . . -17.1(5) ?
    Te1A Pd1A N1A C7A 2_665 . . . -6.5(19) ?
    Te1B Pd1A N1A C7A . . . . -97.1(5) ?
    Pd1A Te1A C1A C6A . . . . -65.8(6) ?
    Pd1A Te1A C1A C6A 2_665 . . . -161.5(6) ?
    Pd1A Te1A C1A C2A . . . . 115.9(7) ?
    Pd1A Te1A C1A C2A 2_665 . . . 20.1(7) ?
    C6A C1A C2A C3A . . . . 0.7(13) ?
    Te1A C1A C2A C3A . . . . 178.9(6) ?
    C1A C2A C3A C4A . . . . -2.5(13) ?
    C2A C3A C4A C5A . . . . 2.0(14) ?
    C3A C4A C5A C6A . . . . 0.4(14) ?
    C2A C1A C6A C5A . . . . 1.6(13) ?
    Te1A C1A C6A C5A . . . . -176.7(6) ?
    C2A C1A C6A C7A . . . . -177.4(8) ?
    Te1A C1A C6A C7A . . . . 4.3(11) ?
    C4A C5A C6A C1A . . . . -2.2(13) ?
    C4A C5A C6A C7A . . . . 176.9(8) ?
    C9A N1A C7A C6A . . . . 71.5(9) ?
    C8A N1A C7A C6A . . . . -171.9(7) ?
    Pd1A N1A C7A C6A . . . . -53.5(8) ?
    C1A C6A C7A N1A . . . . 74.3(10) ?
    C5A C6A C7A N1A . . . . -104.7(9) ?
    N1B Pd1B Te1B C1B . . . . -60.2(3) ?
    Cl1B Pd1B Te1B C1B . . . . 88.6(5) ?
    Te1B Pd1B Te1B C1B 2_665 . . . 118.7(2) ?
    Te1A Pd1B Te1B C1B 2_665 . . . -160.1(2) ?
    N1B Pd1B Te1B Pd1B . . . 2_665 -165.28(19) ?
    Cl1B Pd1B Te1B Pd1B . . . 2_665 -16.5(4) ?
    Te1B Pd1B Te1B Pd1B 2_665 . . 2_665 13.59(4) ?
    Te1A Pd1B Te1B Pd1B 2_665 . . 2_665 94.77(2) ?
    N1B Pd1B Te1B Pd1A . . . . 93.54(19) ?
    Cl1B Pd1B Te1B Pd1A . . . . -117.7(4) ?
    Te1B Pd1B Te1B Pd1A 2_665 . . . -87.59(2) ?
    Te1A Pd1B Te1B Pd1A 2_665 . . . -6.410(18) ?
    N1A Pd1A Te1B C1B . . . . -83.5(5) ?
    Cl1A Pd1A Te1B C1B . . . . 15.3(5) ?
    Te1A Pd1A Te1B C1B . . . . -173.7(5) ?
    Te1A Pd1A Te1B C1B 2_665 . . . 103.6(5) ?
    N1A Pd1A Te1B Pd1B . . . . -178.4(2) ?
    Cl1A Pd1A Te1B Pd1B . . . . -79.66(7) ?
    Te1A Pd1A Te1B Pd1B . . . . 91.32(3) ?
    Te1A Pd1A Te1B Pd1B 2_665 . . . 8.64(2) ?
    N1A Pd1A Te1B Pd1B . . . 2_665 81.7(2) ?
    Cl1A Pd1A Te1B Pd1B . . . 2_665 -179.49(6) ?
    Te1A Pd1A Te1B Pd1B . . . 2_665 -8.52(2) ?
    Te1A Pd1A Te1B Pd1B 2_665 . . 2_665 -91.20(3) ?
    Cl1B Pd1B N1B C9B . . . . -32.5(6) ?
    Te1B Pd1B N1B C9B . . . . 142.1(6) ?
    Te1B Pd1B N1B C9B 2_665 . . . 133.0(14) ?
    Te1A Pd1B N1B C9B 2_665 . . . -137.6(6) ?
    Cl1B Pd1B N1B C8B . . . . 85.8(6) ?
    Te1B Pd1B N1B C8B . . . . -99.6(6) ?
    Te1B Pd1B N1B C8B 2_665 . . . -108.7(15) ?
    Te1A Pd1B N1B C8B 2_665 . . . -19.3(6) ?
    Cl1B Pd1B N1B C7B . . . . -155.8(5) ?
    Te1B Pd1B N1B C7B . . . . 18.8(5) ?
    Te1B Pd1B N1B C7B 2_665 . . . 9.7(19) ?
    Te1A Pd1B N1B C7B 2_665 . . . 99.1(5) ?
    Pd1B Te1B C1B C2B . . . . -114.6(7) ?
    Pd1B Te1B C1B C2B 2_665 . . . -18.2(8) ?
    Pd1A Te1B C1B C2B . . . . 146.7(6) ?
    Pd1B Te1B C1B C6B . . . . 66.6(6) ?
    Pd1B Te1B C1B C6B 2_665 . . . 163.0(6) ?
    Pd1A Te1B C1B C6B . . . . -32.2(10) ?
    C6B C1B C2B C3B . . . . 0.5(14) ?
    Te1B C1B C2B C3B . . . . -178.3(7) ?
    C1B C2B C3B C4B . . . . 3.7(14) ?
    C2B C3B C4B C5B . . . . -4.8(14) ?
    C3B C4B C5B C6B . . . . 1.8(14) ?
    C2B C1B C6B C5B . . . . -3.4(13) ?
    Te1B C1B C6B C5B . . . . 175.4(7) ?
    C2B C1B C6B C7B . . . . 175.1(8) ?
    Te1B C1B C6B C7B . . . . -6.1(11) ?
    C4B C5B C6B C1B . . . . 2.3(13) ?
    C4B C5B C6B C7B . . . . -176.2(8) ?
    C1B C6B C7B N1B . . . . -72.2(11) ?
    C5B C6B C7B N1B . . . . 106.3(10) ?
    C9B N1B C7B C6B . . . . -72.4(10) ?
    C8B N1B C7B C6B . . . . 168.3(7) ?
    Pd1B N1B C7B C6B . . . . 50.6(8) ?
loop_
    _geom_hbond_atom_site_label_D
    _geom_hbond_atom_site_label_H
    _geom_hbond_atom_site_label_A
    _geom_hbond_site_symmetry_A
    _geom_hbond_distance_DH
    _geom_hbond_distance_HA
    _geom_hbond_distance_DA
    _geom_hbond_angle_DHA
    C1S H1SA Cl1B . 0.96 2.87 3.827(9) 173.4
    C5A H5AA Cl1A 4_556 0.95 2.91 3.778(9) 152.1
    C7A H7AA Cl1A 4_556 0.99 2.73 3.681(9) 162.1
    C9A H9AC Cl1A . 0.98 2.70 3.313(10) 120.9
    C7B H7BA Cl1B 3_547 0.99 2.77 3.746(10) 169.2
    C7B H7BB Cl1S 3_547 0.99 2.75 3.514(10) 134.8
    C9B H9BB Cl1B . 0.98 2.67 3.300(11) 122.7
data_global
_journal_date_recd_electronic     2011-12-22
_journal_date_accepted     2012-01-03
_journal_name_full     'Acta Crystallographica, Section E'
_journal_year     2012
_journal_volume     68
_journal_issue      2
_journal_page_first     m141
_journal_page_last     m142
_journal_paper_category     QM
_journal_paper_doi     10.1107/S1600536812000104
_journal_coeditor_code     JJ2116
_publ_contact_author_name     'Ray J. Butcher'
_publ_contact_author_address
;
Department of Chemistry
Howard University
525 College Street NW
Washington DC 20059
USA
;
_publ_contact_author_email     'rbutcher99@yahoo.com'
_publ_contact_author_fax     '(202)8065442'
_publ_contact_author_phone     '(202)8069892'
_publ_section_title
;\
Bis{\m-2-[(dimethylamino)methyl]benzenetellurolato}bis[chloridopalladium(II)]
dichloromethane hemisolvate
;
_publ_section_title_footnote     .
loop_
    _publ_author_name
    _publ_author_footnote
    _publ_author_address
    'Butcher, Ray J.' ?
;
Department of Chemistry
Howard University
525 College Street NW
Washington DC 20059
USA
;
    'Chakravorty, Tapash' .
;
Department of Chemistry
Indian Institute of Technology Bombay, Powai,
Mumbai 400 076
India
;
    'Singh, Harkesh B.' .
;
Department of Chemistry
Indian Institute of Technology Bombay, Powai,
Mumbai 400 076
India
;
_publ_section_synopsis     .
