# Supplementary material for: Bis{μ-2-[(dimethyl­amino)­meth­yl]benzene­tellurolato}bis­[chlorido­palladium(II)] dichloro­methane hemisolvate
Source: Acta Crystallogr Sect E Struct Rep Online. 2012 Jan 11;68(Pt 2):m141–2. doi: 10.1107/S1600536812000104 (PMC3274876; doi:10.1107/S1600536812000104)
Supplement: Supplementary file 2 [file e-68-0m141-Isup2.hkl]

# 
# h,k,l, Fc-squared, Fo-squared, sigma(Fo-squared) and status flag 
# 
data_I
_shelx_title ' ups808a in P2(1)2(1)2' 
_shelx_refln_list_code          4 
_shelx_F_calc_maximum      546.80 
_exptl_crystal_F_000      1588.00 
_reflns_d_resolution_high  0.7826 
 
loop_ 
 _symmetry_equiv_pos_as_xyz 
 'x, y, z' 
 '-x, -y, z' 
 '-x+1/2, y+1/2, -z' 
 'x+1/2, -y+1/2, -z' 
 
_cell_length_a    14.0348 
_cell_length_b    14.8418 
_cell_length_c    12.3188 
_cell_angle_alpha  90.000 
_cell_angle_beta   90.000 
_cell_angle_gamma  90.000 
 
_shelx_F_squared_multiplier     1.000 
 
loop_ 
 _refln_index_h 
 _refln_index_k 
 _refln_index_l 
 _refln_F_squared_calc 
 _refln_F_squared_meas 
 _refln_F_squared_sigma 
 _refln_observed_status 
   4   0   0     5722.96     8760.88    122.35 o 
   6   0   0     2576.05     1598.44    115.92 o 
   8   0   0    11472.21     9311.16    204.25 o 
  10   0   0    19490.52    20447.29    381.81 o 
  12   0   0    87052.23    80938.76   1247.81 o 
  14   0   0    37389.61    38146.55    956.68 o 
  16   0   0        2.04        3.72    201.02 o 
   2   1   0      365.37      858.83     60.94 o 
   3   1   0     7755.46     5037.52    115.43 o 
   4   1   0    12852.75    10400.09    145.62 o 
   5   1   0    42449.78    48109.47    300.45 o 
   6   1   0    55423.88    50288.01    447.82 o 
   7   1   0    11963.33    11689.67    180.68 o 
   8   1   0    20922.13    18683.71    219.51 o 
   9   1   0       76.64      171.07     34.64 o 
  10   1   0      312.76      205.66     40.73 o 
  11   1   0    21824.48    20770.86    302.48 o 
  12   1   0      484.77      465.54    137.85 o 
  13   1   0    57294.85    57547.29    887.95 o 
  14   1   0        4.74      319.12    106.87 o 
  15   1   0     1022.22     1079.50    144.61 o 
  16   1   0      804.97      718.09    159.90 o 
  17   1   0      933.67     1101.93    326.69 o 
   1   2   0      326.11     1298.48     76.45 o 
   3   2   0     5655.17     8429.87     77.20 o 
   4   2   0    51980.77    45245.09    415.94 o 
   5   2   0   162372.41   161356.09   1480.49 o 
   6   2   0     3174.12     2491.02     80.90 o 
   7   2   0    90243.05    83174.45    737.59 o 
   8   2   0    57926.46    52018.54    751.01 o 
   9   2   0    11037.71    11235.22    174.62 o 
  10   2   0     1072.28      871.01     58.73 o 
  11   2   0      457.03      399.08     62.39 o 
  12   2   0     8896.66     9082.44    183.32 o 
  13   2   0       90.42      160.92     96.49 o 
  14   2   0     2827.06     3259.32    152.13 o 
  15   2   0     1181.87     1095.27    164.88 o 
  16   2   0      876.57      777.47    168.43 o 
  17   2   0     9138.65     9372.33    374.38 o 
   1   3   0     1594.00      270.69     84.96 o 
   2   3   0     3213.41     3808.06    252.68 o 
   3   3   0    85333.49    82653.71    778.96 o 
   4   3   0   150091.61   144175.63   1316.80 o 
   5   3   0    67861.45    71739.29    529.24 o 
   6   3   0   187930.02   186051.47   1483.57 o 
   7   3   0    26450.15    25292.47    282.50 o 
   8   3   0    78034.70    71075.10    950.96 o 
   9   3   0    32738.10    32221.62    381.92 o 
  10   3   0       80.29       55.09     45.42 o 
  11   3   0     2435.56     2093.35     88.11 o 
  12   3   0      115.85      291.77     64.31 o 
  13   3   0      285.62      552.43    107.47 o 
  14   3   0       66.47      103.53    107.56 o 
  15   3   0     2032.73     1908.08    162.22 o 
  16   3   0     1420.48     1660.08    186.23 o 
  17   3   0     3104.89     3148.42    319.32 o 
   0   4   0      163.35      793.37     66.53 o 
   1   4   0     7088.06     5283.45    124.26 o 
   2   4   0    80880.56    74132.56    686.32 o 
   3   4   0    70869.39    71104.56    746.95 o 
   4   4   0    84532.03    85495.66    657.80 o 
   5   4   0    75623.84    72045.50    550.97 o 
   6   4   0     3521.00     3860.22     81.98 o 
   7   4   0    19484.32    17466.16    212.41 o 
   8   4   0    34983.84    34547.48    370.70 o 
   9   4   0      220.98      155.22     42.05 o 
  10   4   0    25275.66    23804.86    276.04 o 
  11   4   0    10818.38    10875.35    170.94 o 
  12   4   0     3893.49     3613.07    135.27 o 
  13   4   0      707.27      523.92     93.33 o 
  14   4   0     4158.49     4316.79    209.70 o 
  15   4   0     2734.48     2681.62    238.20 o 
  16   4   0     7888.48     7625.24    417.30 o 
  17   4   0     1733.02     2358.28    307.39 o 
   1   5   0    17978.33    23179.80    192.72 o 
   2   5   0   192490.67   184431.03   1365.90 o 
   3   5   0    65966.47    64709.99    568.78 o 
   4   5   0    32336.33    33805.59    249.62 o 
   5   5   0     7003.79     6515.12    105.63 o 
   6   5   0     2492.34     2529.41     71.58 o 
   7   5   0     4855.80     4241.60     99.88 o 
   8   5   0     1295.10     1612.94     75.32 o 
   9   5   0    28267.16    25929.60    338.63 o 
  10   5   0    43354.68    43437.68    598.08 o 
  11   5   0    17383.96    18062.14    287.78 o 
  12   5   0      167.05      110.31     83.70 o 
  13   5   0     4287.86     5030.06    175.44 o 
  14   5   0     9692.52     9363.98    298.60 o 
  15   5   0     5534.93     5748.42    294.48 o 
  16   5   0     7980.90     8412.10    376.75 o 
  17   5   0     3826.09     3485.19    292.92 o 
   0   6   0    29789.61    22930.65    436.76 o 
   1   6   0    52533.01    52136.31    458.42 o 
   2   6   0    33384.63    29666.94    262.04 o 
   3   6   0   173443.09   180990.45   1661.59 o 
   4   6   0    13665.36    14569.71    133.94 o 
   5   6   0      310.01      494.91     48.40 o 
   6   6   0      843.80      808.93     63.17 o 
   7   6   0      880.87      877.60     69.92 o 
   8   6   0     2529.43     3002.40     97.64 o 
   9   6   0    33015.75    33640.30    451.13 o 
  10   6   0     8228.21     8549.64    161.90 o 
  11   6   0    23599.82    24085.16    332.76 o 
  12   6   0     6436.56     6024.62    205.76 o 
  13   6   0     2642.63     3080.90    171.97 o 
  14   6   0     1635.49     2106.97    173.16 o 
  15   6   0    20848.46    21938.70    484.56 o 
  16   6   0     2499.60     3044.68    281.41 o 
   1   7   0     4396.07     3859.84    134.98 o 
   2   7   0   139356.52   126368.12    996.21 o 
   3   7   0     8599.30    10119.23    162.07 o 
   4   7   0    22641.89    19807.04    173.59 o 
   5   7   0      733.84     1095.93     86.70 o 
   6   7   0        2.76       44.57     36.71 o 
   7   7   0     1508.72     1802.57     90.08 o 
   8   7   0     8124.97     9188.18    155.57 o 
   9   7   0     2452.60     3048.00     90.11 o 
  10   7   0    52097.14    52401.64    645.31 o 
  11   7   0      433.57      464.86     88.40 o 
  12   7   0     5093.81     4891.67    213.80 o 
  13   7   0      592.47      710.11    129.41 o 
  14   7   0     8772.49     9255.69    298.98 o 
  15   7   0     1098.88      703.80    225.40 o 
  16   7   0     8402.18     9652.07    524.28 o 
   0   8   0    16190.87    13209.34    299.31 o 
   1   8   0    27455.10    24986.00    281.89 o 
   2   8   0    63468.44    57249.96    526.31 o 
   3   8   0    65842.13    59798.11    633.83 o 
   4   8   0    25232.50    23020.55    277.62 o 
   5   8   0     2977.55     3885.21    121.31 o 
   6   8   0      113.29       89.01     41.50 o 
   7   8   0     1949.02     2831.73     99.22 o 
   8   8   0    20217.45    21163.66    273.50 o 
   9   8   0    10815.41    12267.09    199.71 o 
  10   8   0    14313.80    15668.62    302.94 o 
  11   8   0    19554.54    21216.85    401.43 o 
  12   8   0     5314.21     5551.64    253.92 o 
  13   8   0     1005.09     1129.48    141.87 o 
  14   8   0     6995.50     6920.98    290.09 o 
  15   8   0     9868.99    10485.63    374.47 o 
  16   8   0     3401.26     3079.83    275.58 o 
   1   9   0     5829.20     6330.54    123.28 o 
   2   9   0    42500.15    41552.23    403.33 o 
   3   9   0    42287.98    40938.38    439.37 o 
   4   9   0     1932.64     1809.03     75.28 o 
   5   9   0    16617.25    16396.14    203.43 o 
   6   9   0    15309.36    14708.73    258.57 o 
   7   9   0    12882.63    12954.38    198.45 o 
   8   9   0      600.14      579.88     85.86 o 
   9   9   0    17330.32    17872.79    373.70 o 
  10   9   0    18535.84    20560.58    369.38 o 
  11   9   0     8614.42     9331.07    273.54 o 
  12   9   0     3095.91     3265.02    226.48 o 
  13   9   0     1201.10     1189.58    161.02 o 
  14   9   0      992.64     1025.21    171.95 o 
  15   9   0     8547.99     9009.89    364.37 o 
   0  10   0     5586.56     5054.87    173.94 o 
   1  10   0      982.61      897.39     60.83 o 
   2  10   0    14236.32    12941.17    201.76 o 
   3  10   0     1362.98     1228.22     90.49 o 
   4  10   0    39945.94    37243.91    440.79 o 
   5  10   0    44715.65    44402.63    473.56 o 
   6  10   0     2657.10     2625.95     99.35 o 
   7  10   0    34703.18    36285.96    453.86 o 
   8  10   0    16281.47    17786.78    268.05 o 
   9  10   0     2141.79     2559.11    255.67 o 
  10  10   0     5058.16     6203.20    366.47 o 
  11  10   0     3084.43     2802.43    264.14 o 
  12  10   0      280.07      144.04    124.83 o 
  13  10   0      152.94       52.67    129.75 o 
  14  10   0     1747.16     1411.85    189.90 o 
  15  10   0       80.41       23.71    167.56 o 
   1  11   0    15448.03    15627.93    200.75 o 
   3  11   0     7169.52     7386.56    144.84 o 
   4  11   0    23120.27    23294.82    388.92 o 
   5  11   0    16721.26    17415.42    234.56 o 
   6  11   0    49773.34    52058.24    673.20 o 
   7  11   0     6805.75     7964.24    210.06 o 
   8  11   0    28445.77    28479.94    454.34 o 
   9  11   0     9025.06     9397.95    364.86 o 
  10  11   0      495.12      478.61   1733.26 o 
  11  11   0     1206.68      814.94    147.40 o 
  12  11   0      267.77      184.45    138.23 o 
  13  11   0     2832.85     2342.17    333.81 o 
  14  11   0      495.58      381.06    174.50 o 
   0  12   0    49117.47    43725.87    905.01 o 
   2  12   0      594.58      499.72     69.47 o 
   3  12   0     1123.75     1046.56     74.93 o 
   4  12   0    13515.20    12053.56    318.53 o 
   5  12   0     8992.98     9372.98    261.92 o 
   6  12   0     4286.84     3760.53    225.26 o 
   7  12   0    14786.75    15498.28    333.13 o 
   8  12   0     9235.73     9477.45    273.14 o 
   9  12   0     3761.85     4307.50    188.36 o 
  10  12   0      791.22      767.39    143.54 o 
  11  12   0       37.77       36.13    131.73 o 
  12  12   0    12808.36    12984.91    418.68 o 
  13  12   0       80.56       74.73    154.42 o 
   1  13   0    58856.16    55942.78    737.29 o 
   2  13   0        6.53       92.33     77.34 o 
   3  13   0        2.19      206.03    467.49 o 
   5  13   0     7797.76     8650.12    212.28 o 
   6  13   0     1175.82     1673.05    360.81 o 
   7  13   0     2287.58     2888.85    303.03 o 
   8  13   0     1649.64     1901.69    245.98 o 
   9  13   0      108.85      178.05    124.79 o 
  10  13   0      862.37      663.34    154.53 o 
  11  13   0    10090.23    10811.63    362.37 o 
  12  13   0       68.93      141.25    153.66 o 
   0  14   0    94322.48    90430.99   2478.19 o 
   2  14   0     9359.26     9093.46    457.28 o 
   3  14   0      133.57       32.72     77.54 o 
   4  14   0     2567.43     2531.80    144.49 o 
   5  14   0     5519.79     5371.44    209.95 o 
   6  14   0      388.64      444.28    174.59 o 
   7  14   0     2136.32     1946.32    162.19 o 
   8  14   0     3672.40     3329.93    215.88 o 
   9  14   0       34.89       96.91    129.19 o 
  10  14   0      989.89      771.36    170.30 o 
  11  14   0      137.02      168.69    154.01 o 
  12  14   0    19597.90    19267.77   1115.46 o 
   1  15   0    12632.28    12693.41    290.31 o 
   3  15   0     1948.22     2035.84    226.74 o 
   4  15   0     3785.31     4269.68    201.25 o 
   5  15   0     5685.94     6418.04    234.97 o 
   6  15   0    12717.80    13357.81    340.69 o 
   7  15   0     3407.43     3620.25    222.52 o 
   8  15   0     3267.88     3638.99    224.33 o 
   9  15   0     4250.66     3772.96    266.97 o 
  10  15   0      670.80      413.17    169.72 o 
   0  16   0     3130.52     3270.64    283.91 o 
   1  16   0      250.92      323.17    111.03 o 
   2  16   0       27.17       79.88    109.72 o 
   3  16   0       16.85      137.77    113.81 o 
   4  16   0     5977.47     5879.84    238.24 o 
   5  16   0    18898.77    21045.18    470.92 o 
   6  16   0      172.54      376.67    146.01 o 
   7  16   0    13306.70    13019.90    468.68 o 
   8  16   0    10213.60    10707.42    377.10 o 
   9  16   0      848.44      706.51    176.19 o 
   1  17   0      266.89      167.25    130.96 o 
   2  17   0     3551.90     3420.21    216.73 o 
   3  17   0     4724.85     5582.67    372.99 o 
   4  17   0     2200.09     2465.15    210.75 o 
   5  17   0     5945.91     7350.42    365.45 o 
   6  17   0    13487.04    13449.43    484.71 o 
   7  17   0     1253.61     1251.99    213.86 o 
   0  18   0      530.98      670.89    295.60 o 
   1  18   0     3774.06     3466.38    237.29 o 
   2  18   0     1291.91     1552.79    195.55 o 
   3  18   0     8295.08     8142.49    342.90 o 
   4  18   0     5455.02     5401.29    321.20 o 
   5  18   0      933.48     1250.92    215.88 o 
   3   0   1     2232.83     3079.49     32.88 o 
   4   0   1     2842.01     3308.43     46.77 o 
   5   0   1     1675.90     1092.43     30.29 o 
   6   0   1     2304.76     1862.76     54.90 o 
   7   0   1     3458.09     3336.67     86.20 o 
   8   0   1     6290.72     6399.82    108.23 o 
   9   0   1     1874.62     2020.07     77.66 o 
  10   0   1     1687.77     1140.37     83.40 o 
  11   0   1    19243.22    19104.25    283.72 o 
  12   0   1       73.92      195.48     76.21 o 
  13   0   1    38002.01    36465.74    609.42 o 
  14   0   1     8002.86     8321.61    242.73 o 
  15   0   1     4066.41     4191.38    216.12 o 
  16   0   1      183.61      178.78    149.93 o 
  17   0   1        0.76       97.02    163.19 o 
 -17   1   1     3109.24     2989.62    242.03 o 
 -16   1   1       19.14       51.52    138.35 o 
 -15   1   1     5072.37     5369.27    229.02 o 
 -14   1   1    10381.50    10320.36    259.47 o 
 -13   1   1      208.58      461.60    117.76 o 
 -12   1   1    25531.33    24850.80    332.49 o 
 -11   1   1     2305.02     2290.21    115.54 o 
 -10   1   1     1888.49     1983.16    116.09 o 
  -9   1   1     5413.61     5545.01    179.68 o 
  -8   1   1     6683.11     6073.78    105.55 o 
  -7   1   1    28728.32    26252.75    333.35 o 
  -6   1   1     3305.70     2773.17     76.00 o 
  -5   1   1    17677.38    16241.98    183.84 o 
  -4   1   1    24695.00    22387.07    285.49 o 
  -3   1   1     3568.02     5336.35     65.34 o 
  -2   1   1    17584.97    12053.97    387.34 o 
   2   1   1    16395.47    11068.74    261.08 o 
   3   1   1     3439.28     5255.35     81.00 o 
   4   1   1    24354.00    22239.38    269.50 o 
   5   1   1    16608.79    14946.60    149.66 o 
   6   1   1     3355.31     2786.66     76.25 o 
   7   1   1    29021.53    26283.83    412.33 o 
   8   1   1     6795.60     6209.85    160.50 o 
   9   1   1     5593.50     5606.69    117.12 o 
  10   1   1     1854.08     2001.57    109.35 o 
  11   1   1     2432.48     2527.47     95.31 o 
  12   1   1    25818.33    25292.14    365.13 o 
  13   1   1      173.97      420.21    104.01 o 
  14   1   1     9906.98    10075.66    255.02 o 
  15   1   1     4941.05     5676.15    228.66 o 
  16   1   1       21.45       89.09    142.91 o 
  17   1   1     3146.82     3661.19    255.88 o 
 -17   2   1     1051.17     1168.00    197.96 o 
 -16   2   1     1267.22     1315.85    158.98 o 
 -15   2   1      741.84      785.00    132.55 o 
 -14   2   1     1471.15     1663.25    151.58 o 
 -13   2   1     8665.31     9306.80    261.05 o 
 -12   2   1     2613.36     2419.92     95.57 o 
 -11   2   1     1914.35     1894.75    106.60 o 
 -10   2   1     7761.58     6723.09    136.77 o 
  -9   2   1     8696.32     8462.65    135.43 o 
  -8   2   1    18853.64    17601.77    192.32 o 
  -7   2   1     8496.02     8084.84    135.19 o 
  -6   2   1    49181.91    44825.23    399.53 o 
  -5   2   1    19930.47    20189.33    176.13 o 
  -4   2   1    13563.98    12548.92    141.48 o 
  -3   2   1     2806.16     3258.50    109.62 o 
  -2   2   1      705.18     1463.63    108.58 o 
  -1   2   1    52682.19    64776.73   1472.59 o 
   1   2   1    50633.96    58499.00   2786.55 o 
   2   2   1      707.43     1222.90     74.67 o 
   3   2   1     2330.75     2680.61    132.96 o 
   4   2   1    13941.10    12679.01    157.32 o 
   5   2   1    20847.15    21301.95    186.87 o 
   6   2   1    49808.05    46322.95    496.88 o 
   7   2   1     8265.17     7917.85    141.70 o 
   8   2   1    19091.38    17835.14    254.65 o 
   9   2   1     8361.79     7855.13    186.48 o 
  10   2   1     7561.81     6498.94    135.21 o 
  11   2   1     1983.25     2063.46     99.77 o 
  12   2   1     2648.54     2308.25    102.06 o 
  13   2   1     8535.72     8825.07    246.24 o 
  14   2   1     1543.63     1811.46    139.40 o 
  15   2   1      676.14      661.13    203.40 o 
  16   2   1     1263.99      863.66    171.40 o 
  17   2   1     1111.26     1467.85    205.86 o 
 -17   3   1     3211.29     2704.18    262.97 o 
 -16   3   1     1609.60     1635.85    167.14 o 
 -15   3   1     2932.99     3108.31    186.54 o 
 -14   3   1     1345.33     1254.71    143.81 o 
 -13   3   1      436.90      473.87    102.75 o 
 -12   3   1     8040.28     7766.56    195.73 o 
 -11   3   1     3377.98     3231.37    123.25 o 
 -10   3   1     6296.52     6353.92    148.72 o 
  -9   3   1    13567.23    12407.06    191.89 o 
  -8   3   1    16807.75    15477.64    201.11 o 
  -7   3   1    59487.62    57883.45    498.92 o 
  -6   3   1     1605.95     1916.00     64.18 o 
  -5   3   1    49370.22    46057.31    421.69 o 
  -4   3   1    40778.01    39489.51    400.33 o 
  -3   3   1      785.92      885.03     53.44 o 
  -2   3   1     4116.77     2134.98     94.55 o 
  -1   3   1     2591.76      768.54     63.31 o 
   0   3   1      476.95      458.36     48.99 o 
   1   3   1     2648.09      735.06     60.73 o 
   2   3   1     3559.44     1704.83     74.16 o 
   3   3   1      751.71      896.22     43.49 o 
   4   3   1    42094.84    41489.10    364.82 o 
   5   3   1    48111.66    44411.21    421.92 o 
   6   3   1     1688.83     2074.68     66.42 o 
   7   3   1    59836.23    57871.35    744.88 o 
   8   3   1    16461.03    14872.44    178.66 o 
   9   3   1    13751.66    12823.45    193.59 o 
  10   3   1     5757.10     5827.68    132.75 o 
  11   3   1     3444.99     3287.75    139.52 o 
  12   3   1     8151.53     7927.15    189.54 o 
  13   3   1      324.41      211.39     97.03 o 
  14   3   1     1270.38     1491.66    129.12 o 
  15   3   1     3048.22     3374.14    213.54 o 
  16   3   1     1815.68     1814.12    198.54 o 
  17   3   1     3227.97     2771.56    280.87 o 
 -17   4   1     6252.28     6770.44    366.01 o 
 -16   4   1     1248.15     1644.16    175.09 o 
 -15   4   1     4501.41     4798.61    220.67 o 
 -14   4   1     4914.30     5192.95    226.09 o 
 -13   4   1     3979.68     4052.54    186.99 o 
 -12   4   1      867.48      753.10    102.38 o 
 -11   4   1     5751.10     5385.31    153.08 o 
 -10   4   1     8755.46     8263.95    167.02 o 
  -9   4   1    18997.60    18344.11    255.15 o 
  -8   4   1     4929.57     5449.30    103.82 o 
  -7   4   1     2201.28     1854.92     73.98 o 
  -6   4   1    27096.90    26239.17    247.09 o 
  -5   4   1    33424.66    32069.74    281.71 o 
  -4   4   1      324.15      534.66     32.15 o 
  -3   4   1    49093.36    49404.93    430.68 o 
  -2   4   1    15754.96    14866.24    174.03 o 
  -1   4   1    18704.52    20738.06    215.50 o 
   0   4   1     2057.34     4194.41     82.73 o 
   1   4   1    18290.37    20213.76    226.49 o 
   2   4   1    15750.88    14924.69    185.21 o 
   3   4   1    50726.29    51405.36    445.04 o 
   4   4   1      277.56      494.31     35.09 o 
   5   4   1    33488.73    31831.77    281.05 o 
   6   4   1    26121.54    24400.12    262.96 o 
   7   4   1     2357.92     2132.63     75.12 o 
   8   4   1     5264.51     5614.89     94.62 o 
   9   4   1    18380.65    17139.61    240.48 o 
  10   4   1     8707.88     8166.08    163.00 o 
  11   4   1     5640.19     5349.54    141.21 o 
  12   4   1      977.19     1075.90     94.38 o 
  13   4   1     3978.85     4441.56    157.44 o 
  14   4   1     4972.06     5139.23    184.24 o 
  15   4   1     4547.87     4883.84    248.56 o 
  16   4   1     1313.56     1501.73    196.78 o 
  17   4   1     6178.85     6705.49    370.77 o 
 -17   5   1      799.78      836.69    234.58 o 
 -16   5   1     6889.83     7468.38    296.56 o 
 -15   5   1     8456.85     8940.82    295.08 o 
 -14   5   1     3361.33     3748.91    205.19 o 
 -13   5   1      823.51     1343.89    133.93 o 
 -12   5   1     9037.34     8837.95    220.22 o 
 -11   5   1     8270.52     7798.13    153.08 o 
 -10   5   1    13574.84    14203.57    200.25 o 
  -9   5   1     9207.83     9545.17    141.67 o 
  -8   5   1     8100.93     8445.92    116.97 o 
  -7   5   1     6272.14     6113.41    117.48 o 
  -6   5   1     3591.08     4080.84    139.81 o 
  -5   5   1     1108.98     1171.47     35.80 o 
  -4   5   1    31172.06    30874.52    250.86 o 
  -3   5   1    27943.25    29655.63    298.99 o 
  -2   5   1    20645.24    17985.13    177.76 o 
  -1   5   1    13763.57    14654.39    353.46 o 
   0   5   1     1371.77      518.73     28.02 o 
   1   5   1    13125.83    13863.25    309.13 o 
   2   5   1    21480.64    18833.45    220.26 o 
   3   5   1    26815.93    28833.73    346.00 o 
   4   5   1    30785.30    30514.95    270.86 o 
   5   5   1     1049.52     1161.52     65.92 o 
   6   5   1     3398.89     3776.05    169.45 o 
   7   5   1     6407.95     6290.10    118.19 o 
   8   5   1     8783.14     9072.80    124.18 o 
   9   5   1     9274.54     9893.43    137.37 o 
  10   5   1    13102.17    13766.53    191.39 o 
  11   5   1     8618.58     8027.85    150.00 o 
  12   5   1     9304.84     8906.55    240.06 o 
  13   5   1      649.73      923.65    106.52 o 
  14   5   1     3262.21     3113.53    190.45 o 
  15   5   1     8364.25     8550.47    285.61 o 
  16   5   1     6786.64     7124.98    370.62 o 
  17   5   1      730.87      850.62    228.26 o 
 -16   6   1     6383.43     7251.49    288.80 o 
 -15   6   1     3049.44     3282.43    250.46 o 
 -14   6   1     6247.89     6329.60    253.50 o 
 -13   6   1     3286.27     3701.44    231.83 o 
 -12   6   1     1458.90     1742.02    142.46 o 
 -11   6   1     3897.99     4132.69    150.82 o 
 -10   6   1    21471.32    21995.34    322.11 o 
  -9   6   1     4265.78     4083.83    120.34 o 
  -8   6   1     1578.00     1484.14    101.55 o 
  -7   6   1     1781.51     1616.58     83.79 o 
  -6   6   1      855.59      947.83     51.02 o 
  -5   6   1     8538.27     7594.89    105.99 o 
  -4   6   1    19731.67    20189.79    181.97 o 
  -3   6   1    14088.27    13949.11    150.17 o 
  -2   6   1    57049.02    50180.05    396.92 o 
  -1   6   1     9555.93     9894.29    110.60 o 
   0   6   1      481.01       34.40     26.09 o 
   1   6   1     9727.17    10009.93    110.46 o 
   2   6   1    57404.43    50779.35    424.42 o 
   3   6   1    14452.15    14383.97    156.91 o 
   4   6   1    18697.79    18366.65    167.51 o 
   5   6   1     8218.16     6916.18    116.80 o 
   6   6   1      855.01      896.25     66.08 o 
   7   6   1     1878.16     1717.15     90.21 o 
   8   6   1     1553.34     1440.84     80.71 o 
   9   6   1     4365.93     4443.08    118.37 o 
  10   6   1    21762.29    21993.63    308.00 o 
  11   6   1     3715.95     4081.33    161.44 o 
  12   6   1     1480.40     1605.95    119.75 o 
  13   6   1     3289.45     3682.94    167.12 o 
  14   6   1     6130.89     5892.38    242.07 o 
  15   6   1     3148.30     3214.12    240.43 o 
  16   6   1     6255.35     6705.42    359.28 o 
 -16   7   1     2315.34     2733.41    236.43 o 
 -15   7   1     5923.31     6317.17    266.36 o 
 -14   7   1      278.13      285.47    126.04 o 
 -13   7   1     2678.78     2648.18    193.43 o 
 -12   7   1     2969.89     2985.22    174.68 o 
 -11   7   1    18392.72    17814.36    335.23 o 
 -10   7   1     5303.97     5463.47    132.42 o 
  -9   7   1    21750.70    23001.41    279.42 o 
  -8   7   1     7717.54     6789.21    138.56 o 
  -7   7   1      377.11      442.51     45.52 o 
  -6   7   1     6353.13     5739.13    107.50 o 
  -5   7   1     6324.57     5934.73    120.09 o 
  -4   7   1     1108.83     1322.66     79.55 o 
  -3   7   1    55560.43    52074.67    515.59 o 
  -2   7   1     3305.24     3240.82     68.27 o 
  -1   7   1    31341.41    28355.56    315.28 o 
   0   7   1      489.72      330.10     33.29 o 
   1   7   1    31499.83    28550.78    309.30 o 
   2   7   1     3177.12     3011.53     74.71 o 
   3   7   1    55644.41    52199.69    554.70 o 
   4   7   1     1182.76     1260.16     66.12 o 
   5   7   1     6326.41     5863.97    119.52 o 
   6   7   1     6692.95     6060.33    120.55 o 
   7   7   1      365.15      412.11     51.35 o 
   8   7   1     7627.89     6710.87    138.01 o 
   9   7   1    21542.85    22497.19    285.03 o 
  10   7   1     5346.72     5550.07    134.81 o 
  11   7   1    18190.20    17905.97    340.33 o 
  12   7   1     3027.33     2958.94    162.68 o 
  13   7   1     2654.24     2714.62    170.01 o 
  14   7   1      270.72      290.95    134.50 o 
  15   7   1     6037.89     5927.17    280.45 o 
  16   7   1     2219.38     2088.19    252.16 o 
 -16   8   1     2805.22     2372.92    229.56 o 
 -15   8   1     2795.84     2772.86    235.36 o 
 -14   8   1     3391.26     3405.24    242.36 o 
 -13   8   1     4614.77     4553.21    216.72 o 
 -12   8   1     3958.76     4296.35    200.67 o 
 -11   8   1     4321.79     4550.40    174.91 o 
 -10   8   1    19016.31    20422.82    343.70 o 
  -9   8   1    11410.46    12263.18    336.51 o 
  -8   8   1      520.41      604.60     58.11 o 
  -7   8   1     7486.58     7970.18    153.80 o 
  -6   8   1     1675.56     1426.53     62.00 o 
  -5   8   1     3348.03     3294.45    147.25 o 
  -4   8   1     8005.13     8047.35    107.64 o 
  -3   8   1    13401.12    12582.99    153.19 o 
  -2   8   1    35108.88    35507.03    304.64 o 
  -1   8   1     7507.06     8238.92    124.41 o 
   0   8   1    11554.54    11021.24    106.88 o 
   1   8   1     7518.72     8252.95    162.14 o 
   2   8   1    35280.21    35590.56    314.13 o 
   3   8   1    13242.81    12396.66    157.52 o 
   4   8   1     8409.69     8613.60    109.34 o 
   5   8   1     3853.56     3872.08     96.07 o 
   6   8   1     1657.72     1350.01     66.43 o 
   7   8   1     7380.11     7644.14    139.71 o 
   8   8   1      476.90      373.12     57.41 o 
   9   8   1    11064.81    11950.44    192.47 o 
  10   8   1    18501.67    19953.19    338.11 o 
  11   8   1     4409.51     4546.51    168.38 o 
  12   8   1     3621.67     4078.07    192.44 o 
  13   8   1     4653.13     5136.89    242.01 o 
  14   8   1     3694.81     3812.30    228.21 o 
  15   8   1     2659.72     2997.47    227.52 o 
  16   8   1     2867.48     3055.64    341.62 o 
 -15   9   1     5145.38     4743.09    277.28 o 
 -14   9   1     1740.74     1929.64    194.46 o 
 -13   9   1       39.76      107.53    118.34 o 
 -12   9   1     5721.67     6010.30    237.12 o 
 -11   9   1     5819.56     5995.77    221.46 o 
 -10   9   1     8954.59     9526.23    259.36 o 
  -9   9   1     3111.88     3490.91    132.31 o 
  -8   9   1    14843.86    15079.37    228.54 o 
  -7   9   1     6350.31     6992.04    125.07 o 
  -6   9   1     3931.81     3611.40    100.94 o 
  -5   9   1     3188.91     3137.27    108.06 o 
  -4   9   1    14127.96    13607.36    187.46 o 
  -3   9   1    15108.52    12995.00    197.29 o 
  -2   9   1     8701.59     8018.98    132.33 o 
  -1   9   1     5807.99     4593.91    105.35 o 
   0   9   1     1985.19     1555.23     52.08 o 
   1   9   1     6218.59     4774.43    120.36 o 
   2   9   1     8314.33     7413.25    136.92 o 
   3   9   1    15461.47    13123.72    215.94 o 
   4   9   1    14205.13    13673.92    195.14 o 
   5   9   1     3166.09     3138.08     85.29 o 
   6   9   1     3842.51     3430.93    100.89 o 
   7   9   1     6064.44     6607.79    147.21 o 
   8   9   1    14269.37    14482.08    249.20 o 
   9   9   1     3077.33     3564.86    151.25 o 
  10   9   1     9382.39     9642.35    260.81 o 
  11   9   1     5911.77     5850.80    274.57 o 
  12   9   1     5690.33     5791.28    253.45 o 
  13   9   1       13.84       79.56    132.86 o 
  14   9   1     1711.54     1879.06    187.89 o 
  15   9   1     5062.69     4515.97    306.98 o 
 -15  10   1     2464.86     2731.23    237.94 o 
 -14  10   1     6188.57     6129.54    514.67 o 
 -13  10   1     3143.88     2771.58    219.53 o 
 -12  10   1      902.10      753.62    153.29 o 
 -11  10   1     1408.26     1189.89    160.43 o 
 -10  10   1      338.59      263.32    166.94 o 
  -9  10   1     9627.89    10552.55    441.49 o 
  -8  10   1    11983.45    12204.79    252.36 o 
  -7  10   1     8524.47     9165.44    165.68 o 
  -6  10   1    23689.49    24279.73    341.88 o 
  -5  10   1    17044.24    16707.49    225.31 o 
  -4  10   1     7955.02     7483.69    145.68 o 
  -3  10   1    19458.08    18392.68    243.98 o 
  -2  10   1    14333.03    13015.66    205.97 o 
  -1  10   1     3181.06     2747.38     88.90 o 
   0  10   1     2895.46     1985.60     89.12 o 
   1  10   1     3190.49     2704.02    102.06 o 
   2  10   1    14238.42    12975.67    194.72 o 
   3  10   1    18439.19    17505.36    238.46 o 
   4  10   1     7936.86     7678.73    139.71 o 
   5  10   1    17041.69    16511.15    214.44 o 
   6  10   1    23936.23    24673.31    307.66 o 
   7  10   1     8482.98     9185.70    175.54 o 
   8  10   1    11648.89    11943.60    233.47 o 
   9  10   1    10124.15    10779.38    398.94 o 
  10  10   1      348.43      138.27    124.04 o 
  11  10   1     1412.72     1271.77    173.22 o 
  12  10   1      991.22      804.74    151.50 o 
  13  10   1     3021.19     3246.11    216.49 o 
  14  10   1     6101.84     6156.86    450.35 o 
  15  10   1     2327.02     2501.49    229.70 o 
 -14  11   1      283.21       48.51    164.58 o 
 -13  11   1     1772.01     1686.34    201.02 o 
 -12  11   1     5646.15     6114.98    279.10 o 
 -11  11   1      172.86       95.87    125.44 o 
 -10  11   1      372.65      235.59    110.08 o 
  -9  11   1     2798.49     3162.83    158.73 o 
  -8  11   1     8343.74     9224.22    247.24 o 
  -7  11   1    27113.76    26853.28    420.16 o 
  -6  11   1     3162.19     2840.36    141.07 o 
  -5  11   1    18547.93    17475.46    273.12 o 
  -4  11   1     8290.33     7704.33    163.13 o 
  -3  11   1     4312.57     3952.18    102.57 o 
  -1  11   1     2700.02     2596.17     91.59 o 
   0  11   1    10256.72     8272.77    176.38 o 
   1  11   1     2780.35     2672.77     74.83 o 
   3  11   1     4185.67     4169.93    166.37 o 
   4  11   1     7780.43     7425.34    166.95 o 
   5  11   1    18882.31    18405.09    248.32 o 
   6  11   1     3052.23     3074.88    133.97 o 
   7  11   1    26532.61    27162.04    418.70 o 
   8  11   1     8599.49     9549.57    220.39 o 
   9  11   1     2859.98     3222.46    148.60 o 
  10  11   1      501.08      535.74    134.10 o 
  11  11   1      203.03       82.91    121.78 o 
  12  11   1     5532.28     5360.64    260.83 o 
  13  11   1     1684.68     1550.84    185.60 o 
  14  11   1      306.80      186.31    166.17 o 
 -13  12   1     4759.98     4593.82    350.45 o 
 -12  12   1      122.81      109.84    143.85 o 
 -11  12   1     5423.59     5518.48    274.51 o 
 -10  12   1      487.55      214.27    129.89 o 
  -9  12   1     2514.02     2209.71    167.40 o 
  -8  12   1     4948.28     5193.91    219.55 o 
  -7  12   1     1457.73     1719.22    222.06 o 
  -6  12   1     7523.11     7944.67    202.40 o 
  -5  12   1     8974.93     8465.03    181.72 o 
  -4  12   1     3390.01     3371.79    107.81 o 
  -3  12   1     5509.55     5118.32    123.24 o 
  -2  12   1     5372.94     5154.79    133.03 o 
  -1  12   1    12282.24    11529.30    189.11 o 
   0  12   1      566.43      749.68    116.32 o 
   1  12   1    12462.36    11876.60    246.43 o 
   2  12   1     5458.19     5133.80    132.99 o 
   3  12   1     5487.86     5040.00    220.39 o 
   4  12   1     3576.18     3746.85    118.95 o 
   5  12   1     8863.74     8708.31    173.66 o 
   6  12   1     7469.44     7987.36    239.44 o 
   7  12   1     1519.18     2037.09    173.36 o 
   8  12   1     4877.43     5460.63    193.81 o 
   9  12   1     2519.13     2423.82    226.20 o 
  10  12   1      565.88      490.94    136.51 o 
  11  12   1     5202.35     5631.53    266.43 o 
  12  12   1      103.61       18.10    136.37 o 
  13  12   1     4657.24     4753.96    266.15 o 
 -12  13   1     9043.43     9434.84    375.64 o 
 -11  13   1      394.72      231.29    153.88 o 
 -10  13   1     6785.12     7365.73    386.96 o 
  -9  13   1     1002.39     1207.66    144.02 o 
  -8  13   1     7769.66     8103.25    260.48 o 
  -7  13   1     4933.97     5380.57    244.16 o 
  -6  13   1     5064.22     5150.75    227.82 o 
  -5  13   1      754.93      697.84    169.44 o 
  -4  13   1    10267.18     9470.88    248.09 o 
  -3  13   1      675.73      708.01    104.88 o 
  -2  13   1    10619.14    10293.74    253.25 o 
   0  13   1    44634.68    43604.39    589.86 o 
   2  13   1    10676.27    10446.12    276.39 o 
   3  13   1      737.32      696.65    136.31 o 
   4  13   1    10642.35     9948.21    352.06 o 
   5  13   1      892.33     1018.79    245.40 o 
   6  13   1     5160.01     4891.93    186.14 o 
   7  13   1     4667.44     5330.54    197.43 o 
   8  13   1     7855.33     8572.26    475.37 o 
   9  13   1      952.51     1099.28    155.34 o 
  10  13   1     6646.19     6346.48    271.17 o 
  11  13   1      335.94      355.02    152.81 o 
  12  13   1     8680.15     8468.45    503.43 o 
 -12  14   1      919.39      587.48    364.38 o 
 -11  14   1     3443.48     3607.64    338.11 o 
 -10  14   1     2805.34     2870.99    414.32 o 
  -9  14   1     2538.13     2374.26    210.57 o 
  -8  14   1      959.09      909.22    137.62 o 
  -7  14   1     2702.88     2603.39    202.71 o 
  -6  14   1     2585.93     2846.97    166.33 o 
  -5  14   1     3113.83     3561.49    170.86 o 
  -4  14   1     1863.57     2194.21    162.40 o 
  -3  14   1     3632.40     3201.03    360.78 o 
  -1  14   1    24520.06    23169.20    419.14 o 
   1  14   1    24404.45    22921.01    418.03 o 
   3  14   1     3613.72     3440.04    259.53 o 
   4  14   1     1670.17     1570.86    200.81 o 
   5  14   1     3058.32     3246.91    144.26 o 
   6  14   1     2427.76     2564.61    159.33 o 
   7  14   1     2791.48     2829.74    190.34 o 
   8  14   1     1056.88     1011.32    150.50 o 
   9  14   1     2382.75     2229.17    195.77 o 
  10  14   1     2739.61     2915.15    214.47 o 
  11  14   1     3405.43     3137.19    232.55 o 
 -10  15   1      736.73      468.99    175.50 o 
  -9  15   1     5576.28     5953.65    292.63 o 
  -8  15   1     2546.17     2764.88    212.24 o 
  -7  15   1     4115.32     3907.16    268.52 o 
  -6  15   1      465.06      482.16    122.76 o 
  -5  15   1     6579.98     7062.47    307.60 o 
  -4  15   1     4408.78     4444.60    250.37 o 
  -3  15   1     3262.33     3403.38    179.47 o 
  -2  15   1     2747.94     2953.79    280.46 o 
  -1  15   1     4588.38     5108.07    331.10 o 
   0  15   1    11994.67    13069.33    290.92 o 
   1  15   1     4523.68     5360.04    376.35 o 
   2  15   1     2424.71     2493.54    197.53 o 
   3  15   1     3382.24     3648.53    165.56 o 
   4  15   1     4261.57     3860.07    188.44 o 
   5  15   1     6325.77     6565.49    246.10 o 
   6  15   1      475.22      450.18    133.50 o 
   7  15   1     4370.90     4075.92    234.63 o 
   8  15   1     2504.36     2636.30    201.69 o 
   9  15   1     5521.21     5199.09    320.93 o 
  10  15   1      728.40      276.66    157.03 o 
  -9  16   1     3259.13     3052.51    397.64 o 
  -8  16   1     4594.27     4705.78    269.73 o 
  -7  16   1     1883.66     1853.65    249.02 o 
  -6  16   1     9308.64     9781.65    301.42 o 
  -5  16   1     4613.74     4482.09    230.69 o 
  -4  16   1     6692.30     7689.25    295.60 o 
  -3  16   1     1410.60     1536.80    153.76 o 
  -2  16   1     3447.65     3601.66    196.20 o 
  -1  16   1     2138.03     2396.76    162.72 o 
   0  16   1     8328.70     8135.70    277.67 o 
   1  16   1     1938.62     2086.52    155.60 o 
   2  16   1     3475.74     3479.13    213.71 o 
   3  16   1     1531.87     1516.48    166.93 o 
   4  16   1     6835.75     7754.08    265.57 o 
   5  16   1     4631.59     4782.84    296.93 o 
   6  16   1     9322.30     9878.27    333.29 o 
   7  16   1     1747.38     1620.40    181.67 o 
   8  16   1     4580.50     4919.91    263.57 o 
   9  16   1     3103.93     2794.43    232.90 o 
  -7  17   1     4519.31     4636.89    338.11 o 
  -6  17   1     3870.77     3775.36    239.69 o 
  -5  17   1     6496.29     7777.16    290.51 o 
  -4  17   1     6526.67     7223.25    267.50 o 
  -3  17   1     1034.67      912.30    145.25 o 
  -2  17   1     1047.34     1305.94    164.74 o 
  -1  17   1      224.29      235.64    133.04 o 
   0  17   1      137.90       40.53    120.28 o 
   1  17   1      184.47      236.31    132.67 o 
   2  17   1     1179.71     1061.34    162.02 o 
   3  17   1     1113.40     1028.40    173.35 o 
   4  17   1     6602.56     7218.76    334.71 o 
   5  17   1     6372.74     7014.02    350.68 o 
   6  17   1     3876.37     3974.18    277.42 o 
   7  17   1     4564.20     4521.87    294.75 o 
  -5  18   1    11018.14    11726.90    472.87 o 
  -4  18   1      106.28      193.08    154.15 o 
  -3  18   1     2473.70     2531.98    299.43 o 
  -2  18   1     5601.97     5778.95    473.35 o 
  -1  18   1      606.69      619.84    165.54 o 
   0  18   1     2580.72     2397.53    290.34 o 
   1  18   1      559.30      503.05    156.71 o 
   2  18   1     5589.43     6505.19    365.48 o 
   3  18   1     2605.56     2539.28    253.97 o 
   4  18   1      118.03      505.09    214.85 o 
   5  18   1    10721.55    11777.61    837.43 o 
   0   0   2    50300.84    58965.25   1032.73 o 
   1   0   2     1244.27      877.84     41.40 o 
   2   0   2     1102.22     1333.46     39.94 o 
   3   0   2       85.92      158.12     26.81 o 
   4   0   2      440.05      664.19     28.50 o 
   5   0   2    10426.71     8449.18     96.38 o 
   6   0   2      366.90      342.99     37.55 o 
   7   0   2    29133.74    25882.79    254.06 o 
   8   0   2       45.59       68.13     39.91 o 
   9   0   2     1506.74     1137.15     63.07 o 
  10   0   2     3212.01     3198.68     85.55 o 
  11   0   2     2912.96     2964.49    122.48 o 
  12   0   2     2871.59     2859.92    110.06 o 
  13   0   2     1213.39     1839.68    143.99 o 
  14   0   2      647.03      809.68    136.39 o 
  15   0   2     3265.04     3215.81    180.52 o 
  16   0   2      135.76      166.57    126.71 o 
  17   0   2     5426.47     5887.18    301.20 o 
 -17   1   2      601.07      681.26    186.05 o 
 -16   1   2       34.60      103.54    127.08 o 
 -15   1   2      264.17      264.49    127.75 o 
 -14   1   2     5982.92     5805.70    450.06 o 
 -13   1   2     3365.45     3235.35    186.31 o 
 -12   1   2     1013.90      934.05     79.10 o 
 -11   1   2     1818.00     1729.08    116.20 o 
 -10   1   2    11979.35    10882.00    189.55 o 
  -9   1   2     1120.82      943.40     56.38 o 
  -8   1   2      655.72      785.71     48.42 o 
  -7   1   2     3324.03     3361.39     65.34 o 
  -6   1   2     8077.19     9040.95    107.76 o 
  -5   1   2     5301.39     5550.32    146.77 o 
  -4   1   2     3587.58     4321.61    118.72 o 
  -3   1   2     4105.18     5125.32    125.12 o 
  -2   1   2    17217.73    21636.25    318.58 o 
  -1   1   2    13281.95    15542.77    246.87 o 
   0   1   2     1064.19     1131.89     57.76 o 
   1   1   2    13971.70    16343.34    166.30 o 
   2   1   2    17118.01    21634.99    254.28 o 
   3   1   2     4195.42     5297.44     73.63 o 
   4   1   2     2945.28     3595.64     81.91 o 
   5   1   2     5341.56     5537.24     97.72 o 
   6   1   2     8086.59     8903.30    107.79 o 
   7   1   2     3452.76     3399.38     57.35 o 
   8   1   2      618.75      755.83     48.06 o 
   9   1   2     1086.65      817.11     57.29 o 
  10   1   2    12164.52    11054.84    184.69 o 
  11   1   2     1803.60     1662.45    121.88 o 
  12   1   2      955.13      835.76     84.23 o 
  13   1   2     3303.99     2952.53    147.92 o 
  14   1   2     6219.61     6328.19    247.22 o 
  15   1   2      242.69      345.87    123.13 o 
  16   1   2       24.94       62.48    144.25 o 
  17   1   2      624.80      510.84    214.21 o 
 -17   2   2     2282.83     3067.71    247.79 o 
 -16   2   2      538.60      730.33    147.18 o 
 -15   2   2     3938.31     4393.23    247.46 o 
 -14   2   2     2331.86     2261.67    157.25 o 
 -13   2   2      629.23      590.33    121.82 o 
 -12   2   2     6178.02     6087.77    216.32 o 
 -11   2   2     7986.35     7693.25    158.63 o 
 -10   2   2      163.06      261.57     48.71 o 
  -9   2   2    15801.68    15998.10    240.87 o 
  -8   2   2     3597.68     3505.19     88.60 o 
  -7   2   2     7916.83     7245.86     92.57 o 
  -6   2   2     1335.07     1120.29     41.40 o 
  -5   2   2    14217.99    12915.30    159.40 o 
  -4   2   2     1698.91     1111.68     52.26 o 
  -3   2   2     4983.16     5330.62     89.82 o 
  -2   2   2     7873.57    10484.73    128.03 o 
  -1   2   2    11360.99    15215.29    248.94 o 
   0   2   2        4.28      226.53     25.68 o 
   1   2   2    11279.78    15158.05    261.87 o 
   2   2   2     7439.03     9957.81    130.11 o 
   3   2   2     4850.75     5148.07     81.62 o 
   4   2   2     1659.23     1071.51     54.63 o 
   5   2   2    14728.83    13591.05    131.52 o 
   6   2   2     1229.62     1039.16     39.89 o 
   7   2   2     7829.43     7194.08    100.74 o 
   8   2   2     3805.05     3888.62     90.76 o 
   9   2   2    15470.15    15052.21    198.58 o 
  10   2   2      159.48      215.89     47.02 o 
  11   2   2     7885.25     7686.25    139.67 o 
  12   2   2     6298.91     6165.45    162.59 o 
  13   2   2      769.19      998.51    111.61 o 
  14   2   2     2405.13     2149.90    138.45 o 
  15   2   2     4002.01     4421.42    202.22 o 
  16   2   2      575.38      442.57    186.76 o 
  17   2   2     2258.12     2948.90    514.52 o 
 -17   3   2     2568.51     2654.05    238.33 o 
 -16   3   2     1225.11     1495.45    171.69 o 
 -15   3   2      209.92      208.86    145.33 o 
 -14   3   2     5651.35     5914.35    239.73 o 
 -13   3   2     9466.25     8695.92    284.92 o 
 -12   3   2      488.23      409.43     65.90 o 
 -11   3   2     9837.66     9295.70    174.80 o 
 -10   3   2    13844.38    13916.68    201.02 o 
  -9   3   2      338.32      200.49     42.02 o 
  -8   3   2     1730.55     1508.13     72.46 o 
  -7   3   2     1055.50     1304.54     40.80 o 
  -6   3   2     4228.82     4414.83     86.52 o 
  -5   3   2     7814.36     8210.39    160.63 o 
  -4   3   2     6560.82     6269.10    100.83 o 
  -3   3   2     6281.62     5500.67     83.22 o 
  -2   3   2     1315.95     1584.12     55.66 o 
  -1   3   2     1910.44     2696.91     54.66 o 
   0   3   2     4899.87     4016.54     47.12 o 
   1   3   2     1846.33     2565.07     52.85 o 
   2   3   2     1273.60     1539.77     61.73 o 
   3   3   2     5428.57     4553.85     81.43 o 
   4   3   2     6752.77     6284.33    118.02 o 
   5   3   2     7563.49     7852.68    109.50 o 
   6   3   2     4334.43     4515.55     74.97 o 
   7   3   2     1180.41     1532.36     64.78 o 
   8   3   2     1663.91     1563.77     81.45 o 
   9   3   2      425.17      182.83     43.24 o 
  10   3   2    13927.03    13956.84    209.42 o 
  11   3   2     9572.38     9097.57    170.68 o 
  12   3   2      489.07      411.59     82.10 o 
  13   3   2     9591.84     9466.96    256.39 o 
  14   3   2     5312.20     5576.86    207.63 o 
  15   3   2      138.89      213.23    127.41 o 
  16   3   2     1189.77     1007.82    208.60 o 
  17   3   2     2519.66     2506.61    299.85 o 
 -17   4   2      433.02      364.37    182.81 o 
 -16   4   2     5341.14     5522.68    301.43 o 
 -15   4   2     6217.03     6605.73    262.19 o 
 -14   4   2      116.96       99.82    114.59 o 
 -13   4   2     3122.89     3072.41    173.08 o 
 -12   4   2    11647.08    11747.34    253.52 o 
 -11   4   2      598.60      582.05     72.64 o 
 -10   4   2       39.77      207.76     53.42 o 
  -9   4   2     4568.37     3981.30    109.04 o 
  -8   4   2     1018.36     1121.88     69.31 o 
  -7   4   2      755.75      798.81     52.76 o 
  -6   4   2     4036.52     5207.97    135.58 o 
  -5   4   2     6503.76     6315.73     99.45 o 
  -4   4   2    11781.92    10998.61    122.64 o 
  -3   4   2     5448.80     4838.52     75.49 o 
  -2   4   2      615.13       75.78     27.37 o 
  -1   4   2     8901.63     9202.31    401.51 o 
   0   4   2     1174.90      534.47     31.16 o 
   1   4   2     8167.35     8897.06    357.38 o 
   2   4   2      770.66      105.93     21.33 o 
   3   4   2     5555.03     4809.17     94.92 o 
   4   4   2    11144.38     9860.21    148.24 o 
   5   4   2     6728.56     6401.49     89.57 o 
   6   4   2     4064.24     5004.59    166.96 o 
   7   4   2      700.34      727.54     56.08 o 
   8   4   2     1126.18     1142.12     84.45 o 
   9   4   2     4556.25     3865.55    104.07 o 
  10   4   2       76.60      299.39     47.93 o 
  11   4   2      601.79      564.31     60.51 o 
  12   4   2    11368.92    11841.64    238.96 o 
  13   4   2     3123.18     3316.17    142.32 o 
  14   4   2      100.76      285.18     90.24 o 
  15   4   2     6148.55     6497.82    283.12 o 
  16   4   2     5365.74     6425.84    336.51 o 
  17   4   2      441.32      282.65    204.68 o 
 -17   5   2     9494.05     9010.76    336.88 o 
 -16   5   2     1247.78     1220.91    176.26 o 
 -15   5   2     4393.98     4343.97    305.00 o 
 -14   5   2     3752.67     4189.79    204.84 o 
 -13   5   2     3115.88     3275.47    191.76 o 
 -12   5   2     1143.10     1148.38    125.82 o 
 -11   5   2     3011.66     3258.26    114.24 o 
 -10   5   2     5917.03     6127.21    137.46 o 
  -9   5   2     1246.56     1033.10     78.09 o 
  -8   5   2     1170.28     1422.10     60.54 o 
  -7   5   2      427.71      498.60     54.82 o 
  -6   5   2        9.69       47.19     25.60 o 
  -5   5   2    33851.00    34009.37    382.31 o 
  -4   5   2     2644.26     2981.25     70.15 o 
  -3   5   2    11665.94    13051.50    160.80 o 
  -2   5   2     7546.50     8316.65    212.51 o 
  -1   5   2     8407.21     9048.73    108.09 o 
   0   5   2     1817.30     2095.47     43.57 o 
   1   5   2     8305.78     8944.32     95.18 o 
   2   5   2     8024.22     9057.58    160.21 o 
   3   5   2    11070.52    12276.35    156.82 o 
   4   5   2     2737.22     2939.70     63.60 o 
   5   5   2    33985.73    33836.79    404.40 o 
   6   5   2        6.86       77.23     30.59 o 
   7   5   2      303.21      388.36     41.07 o 
   8   5   2     1192.00     1447.98     81.09 o 
   9   5   2     1351.75     1043.52     81.40 o 
  10   5   2     5851.88     6339.31    249.37 o 
  11   5   2     3264.07     3531.53    121.26 o 
  12   5   2     1276.77     1501.96    117.59 o 
  13   5   2     3074.74     3121.66    163.41 o 
  14   5   2     3863.55     4408.09    187.92 o 
  15   5   2     4307.61     4185.15    273.76 o 
  16   5   2     1310.05     1857.51    235.43 o 
  17   5   2     9410.98     9026.50    419.32 o 
 -16   6   2     7673.12     7827.89    411.50 o 
 -15   6   2     2217.30     2442.30    198.87 o 
 -14   6   2      567.26      530.73    135.09 o 
 -13   6   2     3950.42     3591.21    271.49 o 
 -12   6   2     6027.36     6479.49    203.17 o 
 -11   6   2     1054.73     1396.48    128.25 o 
 -10   6   2     3732.88     3906.82    175.44 o 
  -9   6   2     2080.61     2028.21     96.65 o 
  -8   6   2     4064.61     3813.56    140.16 o 
  -7   6   2     1713.46     1350.34     85.64 o 
  -6   6   2     2561.59     3220.55     88.53 o 
  -5   6   2       24.94       37.10     21.45 o 
  -4   6   2    17012.50    16778.11    161.52 o 
  -3   6   2     9121.40     8931.11    111.47 o 
  -2   6   2      153.55       31.72     33.43 o 
  -1   6   2    12175.23    13018.36    133.53 o 
   0   6   2       17.60       21.25     24.23 o 
   1   6   2    12230.59    12851.72    165.47 o 
   2   6   2      134.39       29.82     31.73 o 
   3   6   2     9470.05     9360.31    101.56 o 
   4   6   2    17141.61    16263.65    155.45 o 
   5   6   2       30.80       48.54     29.54 o 
   6   6   2     2114.20     2520.58    128.18 o 
   7   6   2     1662.11     1343.79     80.62 o 
   8   6   2     3893.22     3599.60    136.70 o 
   9   6   2     2014.89     1975.48     91.53 o 
  10   6   2     3662.82     4017.36    146.87 o 
  11   6   2     1007.08     1191.92     96.90 o 
  12   6   2     6229.13     6559.36    197.21 o 
  13   6   2     4102.46     4099.69    175.78 o 
  14   6   2      533.69      619.34    142.40 o 
  15   6   2     2282.72     2262.18    235.97 o 
  16   6   2     7772.24     8347.79    388.81 o 
 -16   7   2       14.70       57.76    160.84 o 
 -15   7   2     1764.51     1530.61    194.33 o 
 -14   7   2     1039.94      931.61    144.89 o 
 -13   7   2     1392.68     1302.41    147.05 o 
 -12   7   2     3861.16     4273.42    243.42 o 
 -11   7   2       18.70      230.58     95.28 o 
 -10   7   2     3408.20     3416.87    195.96 o 
  -9   7   2    12448.92    11992.91    238.10 o 
  -8   7   2       13.86       56.33     72.71 o 
  -7   7   2    31180.43    31084.11    527.00 o 
  -6   7   2      545.43      554.86     47.67 o 
  -5   7   2      957.47      905.94     57.43 o 
  -4   7   2      262.91      376.09     35.78 o 
  -3   7   2      748.97     1044.50     77.43 o 
  -2   7   2     5086.51     4129.81     70.94 o 
  -1   7   2      163.74      377.79     75.00 o 
   0   7   2    23547.97    20952.02    243.20 o 
   1   7   2      206.57      441.75    158.53 o 
   2   7   2     5092.19     4108.11     74.72 o 
   3   7   2      814.31     1081.36     36.46 o 
   4   7   2      244.47      401.12     68.40 o 
   5   7   2      710.22      627.78     55.69 o 
   6   7   2      531.48      579.35     46.33 o 
   7   7   2    30977.68    29462.74    586.03 o 
   8   7   2        9.85       62.60     47.03 o 
   9   7   2    12426.28    11913.04    210.64 o 
  10   7   2     3564.37     3684.92    112.79 o 
  11   7   2       17.19      232.62     89.32 o 
  12   7   2     3892.02     4426.63    174.17 o 
  13   7   2     1389.01     1519.39    158.27 o 
  14   7   2     1086.49     1380.56    161.92 o 
  15   7   2     1842.92     2041.12    271.72 o 
  16   7   2       16.12       67.56    179.01 o 
 -16   8   2     2354.16     2231.59    326.37 o 
 -15   8   2     1139.39     1024.70    185.97 o 
 -14   8   2      922.28      579.83    209.31 o 
 -13   8   2      755.82      401.01    130.63 o 
 -12   8   2     5117.13     5922.64    230.71 o 
 -11   8   2     4960.85     4956.97    190.66 o 
 -10   8   2     2517.67     2783.79    252.13 o 
  -9   8   2     4877.31     5413.97    146.08 o 
  -8   8   2    19241.39    20274.30    431.72 o 
  -7   8   2       51.38      124.60     63.41 o 
  -6   8   2     9215.00     9685.34    154.31 o 
  -5   8   2      558.82      513.09     56.68 o 
  -4   8   2      289.38      312.46     43.76 o 
  -3   8   2     2183.34     2384.86    101.58 o 
  -2   8   2     3608.80     3109.90     72.39 o 
  -1   8   2     7113.02     6154.26    125.17 o 
   1   8   2     6989.20     6090.93    128.08 o 
   2   8   2     3826.28     3426.08    102.41 o 
   3   8   2     2044.75     2329.26     92.73 o 
   4   8   2      217.33      150.80     35.29 o 
   5   8   2      539.28      472.92     54.55 o 
   6   8   2     8942.90     9354.46    229.54 o 
   7   8   2       56.78       68.43     59.01 o 
   8   8   2    19928.39    20769.76    249.94 o 
   9   8   2     4889.72     5335.69    134.74 o 
  10   8   2     2566.67     2685.15    123.03 o 
  11   8   2     5028.68     5105.76    181.54 o 
  12   8   2     4991.08     5467.35    207.08 o 
  13   8   2      704.92      654.09    140.63 o 
  14   8   2      947.01      575.41    151.81 o 
  15   8   2     1120.29     1299.17    304.46 o 
  16   8   2     2387.71     1877.70    401.57 o 
 -15   9   2      865.70      899.56    263.51 o 
 -14   9   2     4308.83     3951.51    292.49 o 
 -13   9   2     2862.17     2951.83    192.29 o 
 -12   9   2      835.98     1103.56    147.41 o 
 -11   9   2      735.17      758.83    117.67 o 
 -10   9   2     1848.60     1988.69    270.60 o 
  -9   9   2     9865.39    11277.31    350.85 o 
  -8   9   2      836.82     1082.94    110.67 o 
  -7   9   2    18527.17    18439.40    257.74 o 
  -6   9   2     1028.86      931.51     64.22 o 
  -5   9   2     2610.74     2363.73    116.87 o 
  -4   9   2      850.28      892.72     63.45 o 
  -3   9   2     2039.88     2178.31     66.92 o 
  -2   9   2     5317.63     4405.74    116.79 o 
  -1   9   2      808.91      727.48     50.53 o 
   0   9   2     1110.16     1367.16    222.21 o 
   1   9   2      839.70      720.35     50.49 o 
   2   9   2     5153.31     4137.19    118.61 o 
   3   9   2     2210.56     2457.01     72.42 o 
   4   9   2      891.29      901.87     66.90 o 
   5   9   2     2651.15     2538.61    124.53 o 
   6   9   2      992.76     1034.58     63.54 o 
   7   9   2    18824.86    18909.88    324.33 o 
   8   9   2      839.11      994.01     95.25 o 
   9   9   2    10187.93    11094.33    382.45 o 
  10   9   2     1856.16     1881.25    346.32 o 
  11   9   2      664.25      700.50    135.57 o 
  12   9   2      731.92      923.04    144.43 o 
  13   9   2     2832.23     2763.31    195.21 o 
  14   9   2     4274.83     3961.11    236.40 o 
  15   9   2      921.39      481.75    196.75 o 
 -15  10   2    10619.79    11556.20    840.32 o 
 -14  10   2      569.97      490.80    169.35 o 
 -13  10   2     3868.53     3424.12    236.15 o 
 -12  10   2     7274.53     7963.33    278.54 o 
 -11  10   2      309.06      338.53    116.12 o 
 -10  10   2       93.63      107.13    109.17 o 
  -9  10   2      190.73       62.71    145.90 o 
  -8  10   2     7702.99     7662.15    207.29 o 
  -7  10   2     4064.14     4208.05    109.48 o 
  -6  10   2     7254.59     7059.14    162.97 o 
  -5  10   2     6335.92     6233.29    207.00 o 
  -4  10   2      905.87      972.47     65.09 o 
  -3  10   2    16728.43    16484.52    216.35 o 
  -2  10   2      221.64      343.00     97.83 o 
  -1  10   2    16122.20    16481.04    173.28 o 
   0  10   2     5573.32     5442.33    110.52 o 
   1  10   2    16181.36    16400.44    171.88 o 
   2  10   2      237.20      398.44     77.23 o 
   3  10   2    16598.43    17109.71    281.89 o 
   4  10   2      952.78      880.15     67.64 o 
   5  10   2     6224.34     6163.18    157.63 o 
   6  10   2     7104.36     6851.62    141.00 o 
   7  10   2     4165.37     4284.59    106.00 o 
   8  10   2     8009.09     8113.20    185.60 o 
   9  10   2      187.36      158.28    106.79 o 
  10  10   2      130.80      138.52    224.07 o 
  11  10   2      290.96      386.90    149.08 o 
  12  10   2     7388.87     7516.06    287.03 o 
  13  10   2     3924.54     3907.72    227.93 o 
  14  10   2      587.97      435.23    158.95 o 
 -14  11   2     9690.13    10325.23    393.85 o 
 -13  11   2     2341.03     2501.10    222.79 o 
 -12  11   2     1324.12     1153.73    175.58 o 
 -11  11   2     6308.98     6517.21    295.79 o 
 -10  11   2       26.55       24.23     92.29 o 
  -9  11   2       26.78       49.58     92.42 o 
  -8  11   2     3885.43     4102.93    183.36 o 
  -7  11   2     1605.85     1883.79    122.64 o 
  -6  11   2     1806.14     2076.17    124.98 o 
  -5  11   2     3001.63     3335.43    170.67 o 
  -4  11   2     3500.03     3154.69    125.06 o 
  -3  11   2     2014.67     1748.03    349.79 o 
  -2  11   2    11446.82    10864.34    210.16 o 
   0  11   2     3976.72     3958.68    114.55 o 
   2  11   2    11427.12    10737.30    185.69 o 
   3  11   2     1974.08     1435.71    227.27 o 
   4  11   2     3577.11     3031.86    138.85 o 
   5  11   2     3222.81     3785.71    112.84 o 
   6  11   2     1835.03     2054.79     99.97 o 
   7  11   2     1566.91     1973.84    148.29 o 
   8  11   2     3943.74     4507.18    176.24 o 
   9  11   2       33.98       26.43     93.98 o 
  10  11   2       27.24       93.33    109.68 o 
  11  11   2     6572.23     6687.04    276.52 o 
  12  11   2     1340.53     1289.59    166.34 o 
  13  11   2     2291.28     2016.38    197.70 o 
  14  11   2    10101.51    11742.66    870.13 o 
 -13  12   2     2930.45     3059.18    428.27 o 
 -12  12   2     1990.81     2333.77    210.70 o 
 -11  12   2       83.99      215.16    141.74 o 
 -10  12   2     6325.68     6911.58    248.61 o 
  -9  12   2       85.53      211.51    113.88 o 
  -8  12   2     2018.28     2455.23    138.71 o 
  -7  12   2     3582.82     4027.34    160.31 o 
  -6  12   2     1207.10     1263.29    119.89 o 
  -5  12   2      208.97      179.37     96.55 o 
  -4  12   2     6146.58     6605.77    158.70 o 
  -3  12   2     3019.88     3057.17     99.71 o 
  -2  12   2     6362.43     5769.01    144.02 o 
  -1  12   2     5933.81     4730.91    133.61 o 
   0  12   2     2059.90     1388.89     84.36 o 
   1  12   2     5866.40     4573.16    111.96 o 
   2  12   2     6238.85     5810.14    144.29 o 
   3  12   2     3044.71     3057.04    137.54 o 
   4  12   2     6003.51     6102.98    143.09 o 
   5  12   2      163.73      205.39     99.00 o 
   6  12   2     1354.42     1331.85    283.60 o 
   7  12   2     3609.83     4154.60    260.73 o 
   8  12   2     1836.41     2021.38    132.52 o 
   9  12   2       67.74      206.01    118.67 o 
  10  12   2     6570.72     7317.68    270.79 o 
  11  12   2       86.88        3.30    126.32 o 
  12  12   2     2080.14     2242.03    194.12 o 
  13  12   2     3078.29     3156.81    237.24 o 
 -12  13   2       19.07      238.98    172.61 o 
 -11  13   2     3649.03     3587.06    244.07 o 
 -10  13   2     1519.80     1543.20    177.93 o 
  -9  13   2     8746.54     9315.05    304.02 o 
  -8  13   2     1473.31     1849.13    158.09 o 
  -7  13   2     5972.16     6283.63    246.91 o 
  -6  13   2     3967.84     3891.91    219.73 o 
  -5  13   2     8432.87     8361.69    223.78 o 
  -4  13   2     1457.14     1467.71    119.00 o 
  -3  13   2    16039.44    13634.90    256.21 o 
  -2  13   2     1413.67     1832.31    139.40 o 
  -1  13   2     3976.03     4467.03    266.04 o 
   0  13   2       78.71      341.99    105.61 o 
   1  13   2     3886.75     4476.87    303.65 o 
   2  13   2     1404.28     2025.59    133.31 o 
   3  13   2    15915.46    13987.71    277.59 o 
   4  13   2     1584.72     1829.20    161.57 o 
   5  13   2     8477.69     8239.49    214.41 o 
   6  13   2     4103.79     4013.17    241.64 o 
   7  13   2     5891.42     5670.25    213.22 o 
   8  13   2     1388.43     1359.79    204.61 o 
   9  13   2     8847.12     9089.34    320.69 o 
  10  13   2     1415.39     1552.96    170.13 o 
  11  13   2     3709.14     3536.76    231.30 o 
  12  13   2       18.17       11.19    152.59 o 
 -11  14   2     4593.78     4265.41    266.78 o 
 -10  14   2     2421.49     1765.94    195.44 o 
  -9  14   2     2743.41     3049.09    259.22 o 
  -8  14   2     2277.02     2122.58    165.70 o 
  -7  14   2     1360.58     1370.68    138.18 o 
  -6  14   2      968.38      842.94    132.76 o 
  -5  14   2     4361.06     4036.77    191.48 o 
  -4  14   2     2922.71     3255.53    220.44 o 
  -3  14   2     2223.15     2247.90    159.32 o 
  -2  14   2     5972.61     6540.60    333.16 o 
  -1  14   2     1536.55     2563.53    219.77 o 
   0  14   2     3929.54     2281.13    162.10 o 
   1  14   2     1712.32     2676.30    379.62 o 
   2  14   2     6281.71     6842.49    245.95 o 
   3  14   2     2014.79     1961.85    167.51 o 
   4  14   2     2836.34     3209.93    160.90 o 
   5  14   2     4604.32     4416.35    173.45 o 
   6  14   2     1031.75      960.14    617.14 o 
   7  14   2     1293.14     1137.38    152.84 o 
   8  14   2     2216.73     2437.53    178.48 o 
   9  14   2     2785.20     2913.77    265.12 o 
  10  14   2     2447.64     1864.93    185.76 o 
  11  14   2     4930.26     4853.36    264.49 o 
 -10  15   2    11005.89    11048.87    405.17 o 
  -9  15   2      493.04      467.08    169.25 o 
  -8  15   2     2352.50     2470.90    186.70 o 
  -7  15   2      590.45      503.09    132.57 o 
  -6  15   2     2489.68     2299.27    226.21 o 
  -5  15   2      894.98      860.88    142.22 o 
  -4  15   2     5683.07     6130.81    223.38 o 
  -3  15   2     1596.25     1336.62    304.84 o 
  -2  15   2     5335.81     5293.35    361.94 o 
  -1  15   2      705.25      730.64    249.27 o 
   0  15   2     4899.07     3790.22    207.20 o 
   1  15   2      716.84      870.32    532.94 o 
   2  15   2     5400.91     5352.56    280.44 o 
   3  15   2     1552.09     1270.80    288.72 o 
   4  15   2     5532.55     6053.30    193.64 o 
   5  15   2      871.54      955.44    160.96 o 
   6  15   2     2629.95     2419.25    182.60 o 
   7  15   2      626.77      553.22    143.72 o 
   8  15   2     2304.34     2318.59    191.62 o 
   9  15   2      503.94      364.65    153.46 o 
  10  15   2    11377.53    11489.97    476.92 o 
  -9  16   2     8976.32     9784.93    377.79 o 
  -8  16   2      842.00      873.61    177.70 o 
  -7  16   2      377.14      301.77    136.89 o 
  -6  16   2     2370.25     2676.28    184.04 o 
  -5  16   2     4726.07     5098.60    289.74 o 
  -4  16   2     2361.36     2916.32    174.67 o 
  -3  16   2     7915.32     7459.81    275.04 o 
  -2  16   2      875.46     1354.10    139.21 o 
  -1  16   2     4848.99     5796.85    214.18 o 
   0  16   2      789.27     1199.59    129.16 o 
   1  16   2     4972.69     5788.87    215.99 o 
   2  16   2      763.11     1047.50    127.83 o 
   3  16   2     7763.70     7828.72    300.61 o 
   4  16   2     2283.68     2574.51    207.97 o 
   5  16   2     4887.26     5111.61    294.56 o 
   6  16   2     2294.91     2762.57    354.95 o 
   7  16   2      379.28      555.00    160.98 o 
   8  16   2      926.01      964.33    195.14 o 
   9  16   2     8827.63     9611.54    772.09 o 
  -7  17   2     4029.80     3497.10    255.87 o 
  -6  17   2      190.96      225.47    138.41 o 
  -5  17   2     9405.72     9056.93    371.88 o 
  -4  17   2     1810.24     1932.21    172.61 o 
  -3  17   2     2059.01     2513.28    192.08 o 
  -2  17   2      396.96      552.81    128.98 o 
  -1  17   2      209.20      295.31    121.83 o 
   0  17   2      165.06       82.88    124.81 o 
   1  17   2      229.25      379.73    136.32 o 
   2  17   2      404.46      428.86    201.79 o 
   3  17   2     2171.97     2447.04    229.65 o 
   4  17   2     1804.94     1771.66    214.25 o 
   5  17   2     9458.56     9420.21    405.25 o 
   6  17   2      181.50      308.60    176.69 o 
   7  17   2     4179.30     3675.11    271.12 o 
  -5  18   2      276.82      332.90    165.03 o 
  -4  18   2     7654.30     8000.16    330.43 o 
  -3  18   2     1498.40     1742.60    197.74 o 
  -2  18   2     1696.93     1537.28    188.09 o 
  -1  18   2     3906.81     4136.94    274.90 o 
   0  18   2        4.27      308.89    155.64 o 
   1  18   2     3684.46     4127.28    290.95 o 
   2  18   2     1734.83     1870.20    300.59 o 
   3  18   2     1558.52     1374.70    219.63 o 
   4  18   2     7491.40     7731.32    367.86 o 
   5  18   2      298.03      247.71    232.40 o 
   0   0   3     1677.50     1200.63     37.05 o 
   1   0   3   276015.50   327775.44   3099.79 o 
   2   0   3    16887.65    15054.87    199.08 o 
   3   0   3     2645.67     3788.01     67.08 o 
   4   0   3    17247.50    17168.25    191.42 o 
   5   0   3    10289.70     7776.68    122.07 o 
   6   0   3     8101.15     8057.79    112.79 o 
   7   0   3     6950.82     6917.29     96.83 o 
   8   0   3     4396.69     4491.01     88.25 o 
   9   0   3      681.99      703.22     52.19 o 
  10   0   3    10278.45     8992.83    166.39 o 
  11   0   3    30151.84    28325.97    352.82 o 
  12   0   3      150.76      138.96     72.74 o 
  13   0   3    68503.52    67754.18   1071.13 o 
  14   0   3       23.22      322.13    126.78 o 
  15   0   3     1609.51     1674.83    173.43 o 
  16   0   3      528.31      391.02    134.83 o 
  17   0   3       74.09      128.98    192.64 o 
 -17   1   3     3463.09     3720.08    302.61 o 
 -16   1   3      392.10      270.59    128.90 o 
 -15   1   3      723.13      588.35    133.61 o 
 -14   1   3    12979.22    13093.42    354.95 o 
 -13   1   3     1490.53     1868.30    175.15 o 
 -12   1   3    39494.31    37673.22    558.83 o 
 -11   1   3     4829.02     4821.94    112.79 o 
 -10   1   3     4455.97     4556.83    108.93 o 
  -9   1   3     7463.68     7154.33    137.54 o 
  -8   1   3    12544.11    12051.29    206.65 o 
  -7   1   3    15611.10    14350.58    246.91 o 
  -6   1   3     2168.16     2361.08     87.22 o 
  -5   1   3    36468.11    36242.13    356.12 o 
  -4   1   3     8031.28     9607.81     99.37 o 
  -3   1   3     1050.90     1098.30     42.84 o 
  -2   1   3    18375.34    18744.05    221.95 o 
  -1   1   3     1435.70      981.42     31.10 o 
   0   1   3   298990.00   353202.09   3021.84 o 
   1   1   3     1437.69      986.84     29.07 o 
   2   1   3    17949.97    18426.37    265.11 o 
   3   1   3     1189.73     1257.33     83.40 o 
   4   1   3     8036.57     9301.97     81.00 o 
   5   1   3    37121.38    36757.56    291.52 o 
   6   1   3     2034.01     2221.58     47.82 o 
   7   1   3    16069.77    14830.40    244.13 o 
   8   1   3    12449.69    11805.33    208.97 o 
   9   1   3     7462.04     7144.29    121.05 o 
  10   1   3     4221.03     4250.86     98.28 o 
  11   1   3     5114.46     5163.93    111.97 o 
  12   1   3    39597.95    38385.21    501.49 o 
  13   1   3     1468.67     1970.28    402.18 o 
  14   1   3    12799.70    12860.20    349.04 o 
  15   1   3      697.43      747.31    151.34 o 
  16   1   3      351.93      339.87    148.86 o 
  17   1   3     3744.68     3271.07    295.99 o 
 -17   2   3     1540.17     1633.01    211.54 o 
 -16   2   3     3040.56     3081.54    202.40 o 
 -15   2   3     2046.73     1882.80    170.22 o 
 -14   2   3     2260.02     2165.07    170.74 o 
 -13   2   3     7598.32     8085.72    264.97 o 
 -12   2   3       63.63       48.62     73.93 o 
 -11   2   3     1641.43     1419.40     90.54 o 
 -10   2   3     2861.67     2663.26     97.59 o 
  -9   2   3     8735.08     7868.62    137.52 o 
  -8   2   3    43859.36    41958.02    649.63 o 
  -7   2   3    11045.40     9808.86    138.54 o 
  -6   2   3    90419.08    86104.98    849.58 o 
  -5   2   3    35051.57    32398.51    364.49 o 
  -4   2   3    54044.16    52945.12    568.55 o 
  -3   2   3    18655.47    19753.61    230.56 o 
  -2   2   3      669.24      783.81     46.08 o 
  -1   2   3    20146.91    22622.97    218.24 o 
   0   2   3     4309.40     6330.93     96.31 o 
   1   2   3    19951.91    21938.13    617.96 o 
   2   2   3      661.97      756.57     34.62 o 
   3   2   3    18368.77    19742.03    228.05 o 
   4   2   3    55132.90    53310.71    635.73 o 
   5   2   3    34372.74    32271.95    311.10 o 
   6   2   3    90008.80    85313.23    783.12 o 
   7   2   3    11441.21    10310.78    130.81 o 
   8   2   3    43029.26    41457.05    419.02 o 
   9   2   3     9132.45     8600.05    165.46 o 
  10   2   3     2923.40     2675.01     90.66 o 
  11   2   3     1556.47     1367.65     74.03 o 
  12   2   3       74.24      112.96     70.25 o 
  13   2   3     7471.67     8081.49    299.13 o 
  14   2   3     2134.36     1975.54    164.46 o 
  15   2   3     1908.43     1829.83    167.79 o 
  16   2   3     3073.98     3237.53    256.48 o 
  17   2   3     1515.01     1555.10    395.46 o 
 -17   3   3     7200.34     8468.35    362.91 o 
 -16   3   3     4271.56     3390.89    211.68 o 
 -15   3   3     1039.55     1221.32    148.99 o 
 -14   3   3     1372.21     1220.38    138.93 o 
 -13   3   3     2440.98     2485.50    168.61 o 
 -12   3   3     2222.76     2246.58    224.83 o 
 -11   3   3      657.48      548.59     81.02 o 
 -10   3   3    14768.76    14332.97    235.35 o 
  -9   3   3     9800.98     9060.70    176.17 o 
  -8   3   3    37223.41    35950.31    444.23 o 
  -7   3   3    66693.99    62536.27    715.07 o 
  -6   3   3    12480.38    13935.37    196.66 o 
  -5   3   3    94946.84    96959.98    868.72 o 
  -4   3   3    52873.32    51219.67    547.80 o 
  -3   3   3      576.60      524.47     31.99 o 
  -2   3   3    28902.65    29343.93    268.91 o 
  -1   3   3     2178.44     2203.12    104.57 o 
   0   3   3     3221.49     2845.04     58.55 o 
   1   3   3     2121.53     2351.03    170.72 o 
   2   3   3    28618.06    27756.74    797.06 o 
   3   3   3      575.05      546.14     36.05 o 
   4   3   3    52870.83    51821.19    474.97 o 
   5   3   3    95174.58    96949.96    705.67 o 
   6   3   3    12520.72    13885.63    145.39 o 
   7   3   3    66387.40    61938.29    580.23 o 
   8   3   3    37762.70    36963.29    404.73 o 
   9   3   3     9519.56     8621.16    145.14 o 
  10   3   3    14439.92    14065.67    375.73 o 
  11   3   3      622.23      533.54     59.76 o 
  12   3   3     2225.86     2401.01    114.69 o 
  13   3   3     2481.66     2654.35    169.68 o 
  14   3   3     1325.51     1166.88    138.63 o 
  15   3   3      967.80     1344.80    162.90 o 
  16   3   3     4150.54     4080.19    282.76 o 
  17   3   3     7309.82     8010.72    515.79 o 
 -17   4   3     3204.85     3121.55    250.03 o 
 -16   4   3     1390.72     1553.08    179.47 o 
 -15   4   3     6806.03     6849.46    347.70 o 
 -14   4   3     5483.26     5457.85    237.96 o 
 -13   4   3     2374.50     1891.92    162.73 o 
 -12   4   3     1887.16     1524.88    124.83 o 
 -11   4   3    10694.04     9445.02    218.92 o 
 -10   4   3     7491.39     7154.80    169.35 o 
  -9   4   3    28798.23    27069.93    355.86 o 
  -8   4   3     9642.80     9868.36    164.55 o 
  -7   4   3    14682.74    13844.58    190.37 o 
  -6   4   3    33034.95    32032.69    356.94 o 
  -5   4   3    22992.97    23923.07    280.94 o 
  -4   4   3     2091.50     1988.89     76.08 o 
  -3   4   3    36872.38    37969.51    379.68 o 
  -2   4   3    39731.49    40905.22    625.78 o 
  -1   4   3     3809.71     3537.78     70.17 o 
   0   4   3    13547.83    11433.58    142.36 o 
   1   4   3     3806.62     3684.83     60.45 o 
   2   4   3    40344.89    41261.75    556.45 o 
   3   4   3    36568.11    37992.85    407.08 o 
   4   4   3     2139.16     2070.87     79.87 o 
   5   4   3    22508.89    23162.44    256.91 o 
   6   4   3    32569.43    31445.09    332.55 o 
   7   4   3    14632.82    14032.88    156.83 o 
   8   4   3     9738.04    10055.04    169.82 o 
   9   4   3    29045.90    27924.71    290.29 o 
  10   4   3     7492.31     7135.19    130.32 o 
  11   4   3    10846.17     9798.65    172.31 o 
  12   4   3     2071.10     2131.28    159.56 o 
  13   4   3     2355.85     2013.26    131.29 o 
  14   4   3     5655.64     5896.93    214.23 o 
  15   4   3     6616.99     6834.85    259.13 o 
  16   4   3     1488.63     1668.33    268.44 o 
  17   4   3     3165.35     3472.70    288.99 o 
 -16   5   3     7103.77     7893.55    304.87 o 
 -15   5   3    11880.65    11459.52    343.96 o 
 -14   5   3     4742.93     4561.45    218.44 o 
 -13   5   3     5394.82     5864.32    226.77 o 
 -12   5   3     7076.91     7676.48    219.70 o 
 -11   5   3    14285.96    13501.90    280.61 o 
 -10   5   3    17844.49    18398.34    318.35 o 
  -9   5   3    15552.84    15709.96    272.54 o 
  -8   5   3    15007.21    14563.67    236.58 o 
  -7   5   3      463.42      479.31     53.58 o 
  -6   5   3     2369.87     2700.65     71.35 o 
  -5   5   3     1510.83     1497.97     57.48 o 
  -4   5   3    35224.73    35669.25    446.16 o 
  -3   5   3    73821.80    75992.05    735.05 o 
  -2   5   3    49909.93    50663.67    487.67 o 
  -1   5   3    37113.47    38053.11    499.11 o 
   0   5   3    13588.94    14850.69    158.72 o 
   1   5   3    38248.39    38280.80    530.31 o 
   2   5   3    49545.18    49780.10    410.10 o 
   3   5   3    74475.44    75971.29    679.90 o 
   4   5   3    34432.42    33921.90    334.85 o 
   5   5   3     1418.82     1329.71     86.40 o 
   6   5   3     2475.58     2756.53     76.78 o 
   7   5   3      361.86      307.57     40.32 o 
   8   5   3    15051.51    14494.13    210.62 o 
   9   5   3    15629.61    15642.51    222.39 o 
  10   5   3    17584.71    17865.16    263.81 o 
  11   5   3    13924.50    13478.97    442.73 o 
  12   5   3     7142.00     7809.04    210.08 o 
  13   5   3     5591.41     6156.53    198.85 o 
  14   5   3     4521.81     4132.04    221.65 o 
  15   5   3    12498.71    13292.02    457.78 o 
  16   5   3     7087.04     7973.55    377.39 o 
 -16   6   3     7872.30     7830.92    359.51 o 
 -15   6   3     3180.09     3734.74    220.04 o 
 -14   6   3    10575.99    10850.29    326.31 o 
 -13   6   3     2123.32     2458.33    171.60 o 
 -12   6   3     2016.59     2029.40    176.26 o 
 -11   6   3     5387.98     5634.70    268.12 o 
 -10   6   3    41303.25    41583.37    797.47 o 
  -9   6   3     5244.00     5191.11    142.90 o 
  -8   6   3     4569.68     4543.46    129.02 o 
  -7   6   3     4019.00     3779.99    126.10 o 
  -6   6   3       48.62       47.48     45.84 o 
  -5   6   3     3493.39     3139.77     93.60 o 
  -4   6   3    24435.11    24845.36    263.26 o 
  -3   6   3    18654.79    16832.65    222.19 o 
  -2   6   3   108004.53   101013.07   1092.21 o 
  -1   6   3     7009.43     5820.12     84.00 o 
   0   6   3    16736.70    13799.86    135.16 o 
   1   6   3     6658.66     5478.42     70.29 o 
   2   6   3   107460.84    99974.72    793.26 o 
   3   6   3    18880.26    17241.82    204.95 o 
   4   6   3    23564.81    23236.62    236.94 o 
   5   6   3     3486.14     3318.12     81.53 o 
   6   6   3       57.81       79.57     36.25 o 
   7   6   3     4111.64     3764.37    100.22 o 
   8   6   3     4521.82     4710.76    166.22 o 
   9   6   3     5216.99     5357.63    128.51 o 
  10   6   3    41198.68    40684.66    510.52 o 
  11   6   3     5421.97     5947.98    174.50 o 
  12   6   3     2030.13     2130.11    128.79 o 
  13   6   3     2123.33     2397.11    180.59 o 
  14   6   3    10587.70    11182.49    578.00 o 
  15   6   3     3106.70     3796.17    265.40 o 
  16   6   3     7926.36     8894.32    709.96 o 
 -16   7   3     2213.85     2157.52    209.26 o 
 -15   7   3     9707.41    10358.71    442.86 o 
 -14   7   3      997.45     1138.58    155.39 o 
 -13   7   3     1937.83     2192.79    163.75 o 
 -12   7   3     1430.27     1517.39    129.27 o 
 -11   7   3    15841.62    15659.57    346.52 o 
 -10   7   3     2797.04     3084.39    151.45 o 
  -9   7   3    17832.89    19436.89    300.34 o 
  -8   7   3    15564.87    16240.24    234.96 o 
  -7   7   3       12.26      108.76     83.46 o 
  -6   7   3     8648.15     9258.24    150.04 o 
  -5   7   3       72.15      207.94     48.85 o 
  -4   7   3     2252.94     2249.61    100.90 o 
  -3   7   3    66459.34    63789.37    703.51 o 
  -2   7   3     1762.77     1500.26    114.31 o 
  -1   7   3    21404.66    20006.01    228.78 o 
   0   7   3     1413.05     2903.92   1029.94 o 
   1   7   3    21809.00    20180.38    205.84 o 
   2   7   3     1810.09     1923.97    164.27 o 
   3   7   3    66375.42    65034.41    635.41 o 
   4   7   3     2173.32     2043.75     99.35 o 
   5   7   3       36.61      111.60     74.81 o 
   6   7   3     9135.44     9510.50    131.20 o 
   7   7   3       17.58      106.83     43.15 o 
   8   7   3    15800.55    16623.56    252.07 o 
   9   7   3    17330.93    18408.57    283.52 o 
  10   7   3     2841.67     2975.05    121.08 o 
  11   7   3    15948.86    16040.23    352.59 o 
  12   7   3     1273.45     1402.23    127.50 o 
  13   7   3     2016.45     2276.67    151.47 o 
  14   7   3     1019.15     1038.69    178.73 o 
  15   7   3     9565.83    10820.27    416.84 o 
  16   7   3     2258.34     1880.32    245.24 o 
 -15   8   3     6010.01     5559.75    266.97 o 
 -14   8   3     3635.24     3322.70    213.33 o 
 -13   8   3     3291.99     2939.05    194.57 o 
 -12   8   3     1036.72     1550.06    144.69 o 
 -11   8   3    11806.99    12085.68    300.90 o 
 -10   8   3    26672.53    28447.89    512.21 o 
  -9   8   3    10919.23    12528.61    242.50 o 
  -8   8   3     1185.69     1210.33    150.82 o 
  -7   8   3    12542.46    12359.40    243.77 o 
  -6   8   3     1153.37     1227.17     73.16 o 
  -5   8   3     8528.47     8865.06    147.00 o 
  -4   8   3     7964.07     7391.32    145.49 o 
  -3   8   3    35296.67    33671.68    415.16 o 
  -2   8   3    56177.39    51359.12    580.52 o 
  -1   8   3    16218.00    14868.50    236.34 o 
   0   8   3     3781.40     2793.23     92.39 o 
   1   8   3    16290.79    15006.25    234.40 o 
   2   8   3    55599.05    50800.34    516.62 o 
   3   8   3    35904.66    34716.25    369.22 o 
   4   8   3     8091.71     7465.20    121.87 o 
   5   8   3     8301.69     8524.15    186.52 o 
   6   8   3     1126.11     1198.17     64.05 o 
   7   8   3    12748.03    12789.01    215.64 o 
   8   8   3     1104.65     1057.45     80.13 o 
   9   8   3    10976.12    12241.51    238.98 o 
  10   8   3    26623.49    27583.12    424.12 o 
  11   8   3    11707.04    12329.03    313.02 o 
  12   8   3     1102.30     1453.74    125.38 o 
  13   8   3     3293.28     3189.88    201.22 o 
  14   8   3     3540.10     3430.01    250.04 o 
  15   8   3     6198.51     5749.81    322.96 o 
 -15   9   3     2577.73     2494.03    234.66 o 
 -14   9   3     3275.40     3262.07    213.81 o 
 -13   9   3     1990.83     2120.44    182.61 o 
 -12   9   3     1585.08     1986.30    159.00 o 
 -11   9   3     6848.64     7177.94    247.47 o 
 -10   9   3     9097.53     9432.05    255.01 o 
  -9   9   3     2343.39     2875.86    215.45 o 
  -8   9   3    18365.07    19239.80    287.51 o 
  -7   9   3     6852.85     7297.43    169.02 o 
  -6   9   3     8249.31     8690.53    165.93 o 
  -5   9   3     8782.10     8502.38    170.16 o 
  -4   9   3    31247.77    29426.71    392.55 o 
  -3   9   3    19891.82    19205.56    318.46 o 
  -2   9   3    21864.43    20173.57    226.20 o 
  -1   9   3     9528.88     8705.10    137.93 o 
   0   9   3      778.83      827.25     80.24 o 
   1   9   3     9161.13     8308.87    145.39 o 
   2   9   3    22344.72    20904.78    223.65 o 
   3   9   3    19456.32    18291.48    222.83 o 
   4   9   3    31660.12    29915.06    345.80 o 
   5   9   3     8862.93     8672.48    183.58 o 
   6   9   3     8456.86     8359.22    180.95 o 
   7   9   3     6497.22     6451.04    137.09 o 
   8   9   3    17649.96    17703.66    306.44 o 
   9   9   3     2275.10     2654.91    127.95 o 
  10   9   3     8934.54     8884.56    328.14 o 
  11   9   3     7325.45     8201.12    257.65 o 
  12   9   3     1587.92     1583.41    165.78 o 
  13   9   3     1885.45     1925.45    179.93 o 
  14   9   3     3316.74     3355.96    246.29 o 
  15   9   3     2449.32     1952.00    232.71 o 
 -14  10   3     3353.31     3405.10    243.04 o 
 -13  10   3     1063.35     1070.99    161.45 o 
 -12  10   3     1280.93     1361.31    196.37 o 
 -11  10   3     1810.22     1862.07    152.02 o 
 -10  10   3     1048.43     1238.51    147.22 o 
  -9  10   3     6532.74     7404.55    229.06 o 
  -8  10   3    12885.77    13867.06    309.88 o 
  -7  10   3     7008.24     7335.02    178.25 o 
  -6  10   3    33161.45    34389.37    424.57 o 
  -5  10   3    13806.33    14442.16    221.04 o 
  -4  10   3     9182.66     8675.96    165.40 o 
  -3  10   3    19599.73    18372.82    451.64 o 
  -2  10   3     7712.38     7309.53    145.17 o 
  -1  10   3      977.64      987.38     89.11 o 
   0  10   3    14464.69    11881.99    209.19 o 
   2  10   3     7571.59     6957.36    138.30 o 
   3  10   3    19410.45    18243.79    241.68 o 
   4  10   3     9110.07     8492.31    143.24 o 
   5  10   3    13625.24    14133.29    195.72 o 
   6  10   3    32925.86    34018.41    445.01 o 
   7  10   3     7177.12     7661.15    184.54 o 
   8  10   3    12618.55    13627.83    328.13 o 
   9  10   3     6350.75     7209.54    233.62 o 
  10  10   3     1087.47     1417.99    133.60 o 
  11  10   3     1923.56     2216.73    156.07 o 
  12  10   3     1245.31     1147.75    144.70 o 
  13  10   3     1190.31     1218.57    165.79 o 
  14  10   3     3451.43     2673.48    285.72 o 
 -14  11   3       24.11       80.98    176.62 o 
 -13  11   3     3120.80     2921.45    240.54 o 
 -12  11   3     5339.63     5516.02    280.76 o 
 -11  11   3       71.03      135.70    122.35 o 
 -10  11   3     1654.85     1916.69    138.38 o 
  -9  11   3     5397.86     5708.99    195.69 o 
  -8  11   3    11607.23    12446.48    285.06 o 
  -7  11   3    27278.22    27967.90    490.37 o 
  -6  11   3     1135.29     1088.81    212.77 o 
  -5  11   3    32755.01    32185.99    478.03 o 
  -4  11   3    21652.50    21312.53    339.24 o 
  -3  11   3     1083.05     1401.66    157.72 o 
  -2  11   3     2373.56     1816.68     94.84 o 
  -1  11   3     4851.91     4314.87    109.93 o 
   0  11   3    15763.61    15808.88    226.68 o 
   1  11   3     5196.48     4757.17    153.10 o 
   2  11   3     2414.42     1637.66     80.67 o 
   3  11   3     1131.72     1343.21    172.57 o 
   4  11   3    21291.81    20870.45    285.28 o 
   5  11   3    32587.93    31959.32    441.82 o 
   6  11   3     1113.28     1267.25    129.21 o 
   7  11   3    27605.16    28320.23    440.31 o 
   8  11   3    11626.05    12842.03    294.61 o 
   9  11   3     5639.13     6311.42    248.54 o 
  10  11   3     1719.51     1831.11    191.21 o 
  11  11   3       75.16       93.75    225.56 o 
  12  11   3     5405.25     5418.65    259.63 o 
  13  11   3     3019.90     2589.00    289.48 o 
  14  11   3       24.77        8.26    165.07 o 
 -13  12   3     8919.21     9959.24    383.22 o 
 -12  12   3      556.74      658.69    169.98 o 
 -11  12   3     5958.86     6909.76    306.97 o 
 -10  12   3      675.42      908.97    144.01 o 
  -9  12   3     1441.39     1716.70    146.38 o 
  -8  12   3     6552.36     6891.75    233.94 o 
  -7  12   3     5796.61     6856.10    277.80 o 
  -6  12   3    10467.94    11255.56    264.43 o 
  -5  12   3    10058.65     9900.63    245.30 o 
  -4  12   3     3209.76     3539.33    202.23 o 
  -3  12   3     3208.55     2845.00    144.18 o 
  -2  12   3     1833.93     2483.55    182.92 o 
  -1  12   3    20743.83    19080.25    271.78 o 
   0  12   3     5199.28     7883.07    127.81 o 
   1  12   3    20563.35    18846.23    240.83 o 
   2  12   3     1825.74     2244.53    168.13 o 
   3  12   3     3406.02     3383.88    207.12 o 
   4  12   3     3089.18     4019.39    345.79 o 
   5  12   3    10249.23    10167.44    215.22 o 
   6  12   3    10166.65    10980.91    247.25 o 
   7  12   3     5548.92     6279.78    245.92 o 
   8  12   3     7006.69     7227.81    239.72 o 
   9  12   3     1427.28     1683.77    144.09 o 
  10  12   3      663.74      749.80    160.13 o 
  11  12   3     5860.04     6217.56    269.19 o 
  12  12   3      504.88      374.88    150.31 o 
  13  12   3     9006.30     8626.00    482.01 o 
 -12  13   3    18991.81    20207.20   1052.24 o 
 -11  13   3     1082.56      802.08    173.85 o 
 -10  13   3     4238.11     4404.45    324.22 o 
  -9  13   3     1272.79     1302.10    224.28 o 
  -8  13   3     4045.24     4174.15    201.46 o 
  -7  13   3       22.93       73.43    117.27 o 
  -6  13   3     1226.86     1395.71    224.78 o 
  -5  13   3     2526.68     2230.17    144.05 o 
  -4  13   3     4924.39     5136.08    222.99 o 
  -3  13   3     1444.08     1296.53    340.03 o 
  -2  13   3     7712.37     6904.56    220.39 o 
   0  13   3    75223.87    68242.09   1027.52 o 
   2  13   3     7708.40     7108.98    217.57 o 
   3  13   3     1617.49     1440.71    191.80 o 
   4  13   3     4909.23     4933.84    198.86 o 
   5  13   3     2716.50     2595.62    138.68 o 
   6  13   3     1193.62     1293.94    267.71 o 
   7  13   3       46.33       87.23    153.39 o 
   8  13   3     4049.80     4384.26    186.96 o 
   9  13   3     1185.12     1426.36    175.91 o 
  10  13   3     4377.60     4752.74    240.22 o 
  11  13   3      996.70     1006.09    235.06 o 
  12  13   3    18775.65    19683.27   1127.69 o 
 -11  14   3     5594.38     5496.43    404.65 o 
 -10  14   3     3736.80     2951.55    280.68 o 
  -9  14   3      307.90      434.38    137.12 o 
  -8  14   3     2187.35     2270.36    175.37 o 
  -7  14   3     2120.21     2048.09    164.80 o 
  -6  14   3     4537.54     4947.67    217.09 o 
  -5  14   3     3853.05     3821.53    192.71 o 
  -4  14   3     5673.05     6468.98    222.66 o 
  -3  14   3      897.30     1000.95    281.52 o 
  -2  14   3     2830.53     1879.78    161.48 o 
  -1  14   3    35041.33    35864.45    614.97 o 
   1  14   3    34863.71    34867.05    600.53 o 
   2  14   3     2763.97     1677.83    153.26 o 
   3  14   3      954.30      953.83    212.56 o 
   4  14   3     5862.84     6753.65    200.02 o 
   5  14   3     3777.60     4190.36    181.97 o 
   6  14   3     4574.24     4456.84    400.51 o 
   7  14   3     2026.94     1891.66    242.52 o 
   8  14   3     2114.92     2512.06    182.47 o 
   9  14   3      385.61      462.37    141.94 o 
  10  14   3     3737.70     3141.89    244.19 o 
  11  14   3     5682.67     5934.16    283.34 o 
 -10  15   3      264.95      146.51    162.94 o 
  -9  15   3     2895.50     2690.41    227.06 o 
  -8  15   3     5820.69     5957.28    301.62 o 
  -7  15   3     5580.34     5728.15    242.96 o 
  -6  15   3      158.47      436.81    131.80 o 
  -5  15   3    10947.27    10826.69    312.43 o 
  -4  15   3     4195.37     4814.16    208.87 o 
  -3  15   3     1953.08     2343.90    160.68 o 
  -2  15   3      148.17      250.13    286.20 o 
   0  15   3    21061.21    18425.47    453.82 o 
   2  15   3      119.81      377.97    513.07 o 
   3  15   3     1846.62     2272.35    257.28 o 
   4  15   3     3899.77     4607.60    489.24 o 
   5  15   3    11345.25    11529.29    337.79 o 
   6  15   3      155.81      294.65    235.09 o 
   7  15   3     5401.92     5178.79    277.94 o 
   8  15   3     5963.15     5753.69    300.57 o 
   9  15   3     2912.68     3108.64    252.45 o 
  10  15   3      291.77      141.42    168.48 o 
  -9  16   3     4923.18     4019.39    524.27 o 
  -8  16   3     4911.88     4339.78    277.28 o 
  -7  16   3     3339.36     2894.34    205.90 o 
  -6  16   3    13235.66    14461.43    396.02 o 
  -5  16   3     7182.79     7534.19    285.08 o 
  -4  16   3     6929.89     8093.44    287.80 o 
  -3  16   3     5367.39     5340.52    338.47 o 
  -2  16   3     2545.12     2025.40    166.00 o 
  -1  16   3      531.10      961.35    169.38 o 
   0  16   3        0.12      211.70    104.21 o 
   1  16   3      395.29      860.59    141.50 o 
   2  16   3     2472.10     1799.86    157.36 o 
   3  16   3     5113.45     5671.88    258.52 o 
   4  16   3     7299.68     8659.20    365.23 o 
   5  16   3     7132.69     7274.46    343.10 o 
   6  16   3    13205.49    14575.85    486.68 o 
   7  16   3     3472.20     3453.72    252.00 o 
   8  16   3     4687.78     4819.75    290.33 o 
  -7  17   3     4926.37     3991.31    310.20 o 
  -6  17   3     2521.35     2937.07    206.90 o 
  -5  17   3     8465.42     8704.30    330.81 o 
  -4  17   3     7698.34     7714.60    284.89 o 
  -3  17   3     1008.36     1068.81    206.53 o 
  -2  17   3     2289.74     1990.36    194.20 o 
  -1  17   3     1728.08     1729.57    172.60 o 
   0  17   3        0.90      101.63    130.56 o 
   1  17   3     1804.84     1511.52    180.16 o 
   2  17   3     2200.75     2323.52    227.45 o 
   3  17   3      956.29      841.21    203.53 o 
   4  17   3     7764.41     7623.65    349.24 o 
   5  17   3     8712.97     8931.92    373.53 o 
   6  17   3     2518.95     2711.79    240.79 o 
   7  17   3     4949.41     4982.40    572.60 o 
  -4  18   3      279.62      288.21    161.99 o 
  -3  18   3     3043.14     3168.83    230.80 o 
  -2  18   3     9472.23     9441.18    345.36 o 
  -1  18   3      358.81      369.26    189.90 o 
   0  18   3     1219.37     1361.34    217.46 o 
   1  18   3      334.34      462.87    209.03 o 
   2  18   3     9703.07     9255.55    381.29 o 
   3  18   3     2989.42     3468.36    467.82 o 
   4  18   3      286.60      461.87    184.29 o 
   0   0   4   285039.28   332749.38   4270.88 o 
   1   0   4     8306.27     8324.92     86.82 o 
   2   0   4    89672.37    99320.09    987.40 o 
   3   0   4    42143.93    44843.41    404.39 o 
   4   0   4    22434.16    23108.41    251.10 o 
   5   0   4     9820.06     9968.98    116.44 o 
   6   0   4     2515.75     2161.36     66.43 o 
   7   0   4     6916.19     6083.25    105.93 o 
   8   0   4     5702.00     4839.61    108.88 o 
   9   0   4     5271.02     5011.98    100.20 o 
  10   0   4     4460.52     4629.86    104.16 o 
  11   0   4     1027.73      872.06     72.35 o 
  12   0   4    65784.72    62169.39    929.38 o 
  13   0   4      882.34     1181.42    188.08 o 
  14   0   4    18738.76    18317.03    429.25 o 
  15   0   4     4891.72     4763.59    263.67 o 
  16   0   4      404.97      362.16    159.07 o 
  17   0   4      112.59      257.55    200.71 o 
 -17   1   4      866.92     1016.71    194.41 o 
 -16   1   4     1352.81     1382.98    183.29 o 
 -15   1   4     2495.03     2396.75    176.74 o 
 -14   1   4     1058.36     1196.01    140.85 o 
 -13   1   4    35574.41    34975.84    631.11 o 
 -12   1   4      301.81      295.04     95.93 o 
 -11   1   4    22250.03    21155.02    304.59 o 
 -10   1   4      894.32      837.48     73.56 o 
  -9   1   4     4218.06     4104.18     99.61 o 
  -8   1   4    26497.94    25927.41    320.88 o 
  -7   1   4     5782.01     5297.68    109.35 o 
  -6   1   4    31754.15    30547.66    337.00 o 
  -5   1   4    26850.78    27791.61    289.71 o 
  -4   1   4    24332.28    23069.99    441.26 o 
  -3   1   4     4332.99     4728.42     76.20 o 
  -2   1   4     3938.69     4928.85     87.02 o 
  -1   1   4   160931.73   194185.25   1665.23 o 
   0   1   4     6466.20     6716.91     76.55 o 
   1   1   4   160917.38   194093.08   1538.12 o 
   2   1   4     3796.26     4722.03    115.01 o 
   3   1   4     4271.55     4744.70     89.59 o 
   4   1   4    24337.17    23529.13    466.69 o 
   5   1   4    26053.57    26776.43    245.78 o 
   6   1   4    31842.70    30726.82    303.61 o 
   7   1   4     5748.96     5068.02     98.57 o 
   8   1   4    26850.89    26361.25    304.80 o 
   9   1   4     4238.12     4291.83     88.90 o 
  10   1   4      893.43      848.79     79.83 o 
  11   1   4    22586.58    21963.03    301.92 o 
  12   1   4      312.65      219.92     75.46 o 
  13   1   4    36086.74    36374.62    642.39 o 
  14   1   4     1063.60     1654.72    224.94 o 
  15   1   4     2479.63     2426.75    194.81 o 
  16   1   4     1391.18     1434.36    177.52 o 
  17   1   4      754.08     1036.84    226.37 o 
 -17   2   4     5648.71     5481.58    299.34 o 
 -16   2   4     1124.04     1113.93    181.97 o 
 -15   2   4      673.27      612.53    141.33 o 
 -14   2   4     5175.09     5399.76    239.96 o 
 -13   2   4      821.04      787.56    130.51 o 
 -12   2   4    15141.07    14874.36    658.21 o 
 -11   2   4     1929.26     1889.59    104.53 o 
 -10   2   4     2804.85     2542.97    103.84 o 
  -9   2   4     8052.63     7572.55    172.14 o 
  -8   2   4    24925.24    24009.34    324.42 o 
  -7   2   4    78903.19    72463.71    806.85 o 
  -6   2   4      689.57      799.94     64.68 o 
  -5   2   4    81292.41    81174.84    749.66 o 
  -4   2   4    36117.36    35767.47    381.58 o 
  -3   2   4     5205.48     5862.19     80.44 o 
  -2   2   4    13872.04    14665.40    179.67 o 
  -1   2   4     5134.25     6310.36     93.46 o 
   0   2   4   103260.35   106930.29   1039.69 o 
   1   2   4     4987.93     6239.17     93.88 o 
   2   2   4    13832.33    14791.07    163.84 o 
   3   2   4     5416.64     6292.71     70.43 o 
   4   2   4    35913.42    35783.21    393.50 o 
   5   2   4    81046.66    81795.60    774.37 o 
   6   2   4      758.97      810.03     51.64 o 
   7   2   4    79472.80    73739.35    729.10 o 
   8   2   4    24847.04    23581.03    363.54 o 
   9   2   4     7672.34     6857.13    132.31 o 
  10   2   4     2840.17     2603.67     91.27 o 
  11   2   4     1883.56     1866.99     87.60 o 
  12   2   4    15345.44    15181.01    268.96 o 
  13   2   4      815.43      811.27    126.19 o 
  14   2   4     4828.05     5048.84    226.22 o 
  15   2   4      704.52      725.48    158.11 o 
  16   2   4     1103.82     1256.76    176.12 o 
  17   2   4     5581.27     5652.71    543.60 o 
 -17   3   4     2874.16     3147.77    292.15 o 
 -16   3   4     1417.20     1390.20    191.32 o 
 -15   3   4     3212.13     2899.50    197.73 o 
 -14   3   4      202.01      271.17    120.23 o 
 -13   3   4     1780.41     1925.78    154.09 o 
 -12   3   4     1478.00     1381.84    167.27 o 
 -11   3   4     2490.10     2328.58    116.52 o 
 -10   3   4     3511.31     3454.38    151.33 o 
  -9   3   4    34961.54    34149.35    395.00 o 
  -8   3   4    35141.15    34900.87    408.70 o 
  -7   3   4    17177.59    16904.26    223.67 o 
  -6   3   4   110609.59   112050.27   1221.93 o 
  -5   3   4    43651.40    46203.76    475.56 o 
  -4   3   4    25859.32    25280.52    309.69 o 
  -3   3   4    41690.26    41605.75    403.57 o 
  -2   3   4     2919.21     3884.83     88.81 o 
  -1   3   4     5257.96     5467.04     81.47 o 
   0   3   4    26633.77    28265.07    289.95 o 
   1   3   4     5129.17     5475.33    220.67 o 
   2   3   4     3130.04     4222.74    130.16 o 
   3   3   4    42952.21    43064.84    399.67 o 
   4   3   4    26124.76    25694.77    371.47 o 
   5   3   4    44780.59    47834.61    551.30 o 
   6   3   4   109970.48   109459.56   1039.43 o 
   7   3   4    16817.80    16631.49    182.22 o 
   8   3   4    35712.87    36475.81    360.21 o 
   9   3   4    34038.46    32926.36    373.90 o 
  10   3   4     3290.12     3129.49     90.94 o 
  11   3   4     2359.61     2248.66     91.81 o 
  12   3   4     1518.22     1505.22    138.45 o 
  13   3   4     1738.40     2170.46    195.48 o 
  14   3   4      182.68      147.78    127.11 o 
  15   3   4     3183.58     2977.52    193.71 o 
  16   3   4     1433.91     1549.91    348.84 o 
  17   3   4     3013.84     2601.92    317.61 o 
 -16   4   4     5167.61     5116.42    273.75 o 
 -15   4   4     2498.90     2102.14    183.02 o 
 -14   4   4     5439.73     5367.05    223.20 o 
 -13   4   4     1663.48     1578.53    146.98 o 
 -12   4   4     5908.53     5730.93    238.74 o 
 -11   4   4     4214.38     3903.76    153.85 o 
 -10   4   4    26261.46    25170.26    484.47 o 
  -9   4   4      745.05      804.93     71.07 o 
  -8   4   4    28971.54    27367.93    445.37 o 
  -7   4   4    46461.11    44851.00    543.17 o 
  -6   4   4     7291.73     7996.38    144.88 o 
  -5   4   4    25817.20    24983.64    339.46 o 
  -4   4   4    60980.62    59780.99    610.78 o 
  -3   4   4    10626.94    12263.55    179.95 o 
  -2   4   4    33449.71    34799.49    351.18 o 
  -1   4   4    29207.94    29702.62    312.03 o 
   0   4   4    15950.13    19190.02    195.23 o 
   1   4   4    28762.55    28385.44   1253.33 o 
   2   4   4    33663.79    34126.58   1112.50 o 
   3   4   4    10650.73    12570.28    738.48 o 
   4   4   4    61537.70    61157.32    823.48 o 
   5   4   4    25814.33    24380.40    316.54 o 
   6   4   4     7055.41     7574.08    121.16 o 
   7   4   4    47417.92    45388.64    457.94 o 
   8   4   4    29288.75    27670.02    318.87 o 
   9   4   4      660.72      769.53     53.32 o 
  10   4   4    25915.94    25093.40    306.66 o 
  11   4   4     4082.27     3916.36    119.34 o 
  12   4   4     6293.11     6154.08    179.37 o 
  13   4   4     1689.23     1496.40    134.64 o 
  14   4   4     5431.98     5968.10    342.41 o 
  15   4   4     2602.52     2259.63    177.42 o 
  16   4   4     5272.07     5498.11    309.84 o 
 -16   5   4     3761.99     3762.42    258.71 o 
 -15   5   4     3999.81     4110.37    233.30 o 
 -14   5   4     7869.58     8168.01    278.38 o 
 -13   5   4     4201.87     4553.54    214.77 o 
 -12   5   4     2664.38     2363.38    144.50 o 
 -11   5   4     9870.09    10000.27    247.98 o 
 -10   5   4    18738.80    19011.57    296.92 o 
  -9   5   4    23499.68    23349.41    323.21 o 
  -8   5   4      355.22      276.13     60.56 o 
  -7   5   4    10101.20     9972.51    238.59 o 
  -6   5   4    11458.22    11403.62    172.46 o 
  -5   5   4    38904.98    40850.33    455.52 o 
  -4   5   4     8545.79     9614.20    178.73 o 
  -3   5   4    53370.88    55373.47    553.45 o 
  -2   5   4    73362.02    73925.27    748.30 o 
  -1   5   4    33146.36    30538.00    304.59 o 
   0   5   4     3107.15     2952.26     79.11 o 
   1   5   4    32095.96    29293.53    270.35 o 
   2   5   4    74305.85    75271.94   1377.93 o 
   3   5   4    54449.04    55511.22   1390.13 o 
   4   5   4     8649.56    10046.81    152.81 o 
   5   5   4    37450.54    38300.07    615.13 o 
   6   5   4    11366.59    10978.48    156.67 o 
   7   5   4    10389.67     9824.13    230.23 o 
   8   5   4      333.17      277.04     46.24 o 
   9   5   4    23499.52    23382.83    285.42 o 
  10   5   4    18874.19    19120.99    264.34 o 
  11   5   4     9849.06    10152.31    215.96 o 
  12   5   4     2948.76     2689.65    140.11 o 
  13   5   4     4286.56     4627.87    222.59 o 
  14   5   4     7869.69     8254.58    294.97 o 
  15   5   4     3882.78     3929.86    238.75 o 
  16   5   4     3666.35     3727.64    278.61 o 
 -16   6   4     2570.49     2880.75    242.67 o 
 -15   6   4    14026.46    13825.76    543.75 o 
 -14   6   4      854.53      833.11    146.20 o 
 -13   6   4     1840.52     1937.80    177.05 o 
 -12   6   4     2316.35     2584.30    169.14 o 
 -11   6   4    19763.80    19514.40    417.65 o 
 -10   6   4     9835.20     9376.53    208.60 o 
  -9   6   4    28157.00    28086.12    500.60 o 
  -8   6   4     2397.96     2427.16    100.39 o 
  -7   6   4      151.97      108.23    102.46 o 
  -6   6   4     9434.87     9521.50    158.09 o 
  -5   6   4     3317.72     4392.41    169.01 o 
  -4   6   4    16065.98    15615.08    197.10 o 
  -3   6   4    92959.60    95142.55    938.48 o 
  -2   6   4     8920.44     9138.20    153.18 o 
  -1   6   4    40801.98    38699.87    420.50 o 
   0   6   4    11285.13    12534.75    171.80 o 
   1   6   4    39964.20    37470.28    345.22 o 
   2   6   4     9110.85     9272.56    155.27 o 
   3   6   4    91468.22    91869.50   2245.68 o 
   4   6   4    15704.31    14986.07    241.98 o 
   5   6   4     3217.35     3869.38     90.69 o 
   6   6   4     9014.03     8922.34    129.33 o 
   7   6   4      154.49      143.60     59.14 o 
   8   6   4     2442.95     2439.37     81.66 o 
   9   6   4    28827.12    28768.85    353.99 o 
  10   6   4     9761.20     9283.10    202.43 o 
  11   6   4    20074.07    20117.34    344.65 o 
  12   6   4     2287.24     2342.52    199.66 o 
  13   6   4     1813.08     1547.08    151.32 o 
  14   6   4      814.17      877.53    146.08 o 
  15   6   4    13824.79    14252.01    556.53 o 
  16   6   4     2563.16     2488.66    381.51 o 
 -16   7   4     8459.26     7942.10    717.61 o 
 -15   7   4      371.39      317.94    154.01 o 
 -14   7   4     7661.91     8605.70    320.71 o 
 -13   7   4     1021.23      882.78    143.26 o 
 -12   7   4     4709.76     4754.55    292.66 o 
 -11   7   4      704.82      703.86    111.37 o 
 -10   7   4    47562.65    49630.32    761.56 o 
  -9   7   4      900.80     1069.18    116.30 o 
  -8   7   4     7276.58     7188.60    169.71 o 
  -7   7   4     2451.51     2774.68    114.82 o 
  -6   7   4       81.27       48.45     69.41 o 
  -5   7   4    13361.51    14114.37    221.37 o 
  -4   7   4    42993.97    42065.55    450.72 o 
  -3   7   4     3350.48     3470.88    188.06 o 
  -2   7   4    96782.75    90056.44    934.49 o 
  -1   7   4      995.15     1111.96     80.07 o 
   0   7   4     7574.05     7368.48    115.52 o 
   1   7   4     1044.86     1190.71     85.33 o 
   2   7   4    97530.22    90898.63    838.44 o 
   3   7   4     3318.47     3317.39    182.13 o 
   4   7   4    43725.96    42290.79    434.75 o 
   5   7   4    13318.17    13654.12    191.92 o 
   6   7   4       83.50      147.50     42.31 o 
   7   7   4     2732.17     2951.02    105.02 o 
   8   7   4     7554.94     7649.48    142.43 o 
   9   7   4      804.65     1009.70     80.26 o 
  10   7   4    47689.78    49439.07    710.52 o 
  11   7   4      713.09      751.74     97.69 o 
  12   7   4     4458.91     4924.75    189.57 o 
  13   7   4     1008.57      866.02    170.66 o 
  14   7   4     7706.44     8831.23    359.75 o 
  15   7   4      351.02      397.79    177.35 o 
 -15   8   4     6768.58     6299.24    286.59 o 
 -14   8   4     2764.41     2678.20    207.59 o 
 -13   8   4     3161.66     2751.74    200.56 o 
 -12   8   4     2975.46     3109.99    174.17 o 
 -11   8   4    23328.70    24476.03    476.54 o 
 -10   8   4    12169.34    12706.66    298.81 o 
  -9   8   4    17443.90    18818.44    341.28 o 
  -8   8   4    10800.03    11177.65    202.02 o 
  -7   8   4     1161.09     1434.38    163.41 o 
  -6   8   4       70.44      206.35     53.61 o 
  -5   8   4      767.00      568.16    137.65 o 
  -4   8   4    17880.19    17994.47    247.53 o 
  -3   8   4    55149.70    51198.26    592.50 o 
  -2   8   4    28073.38    28546.82    311.77 o 
  -1   8   4    35869.81    33567.31    374.18 o 
   0   8   4     5251.97     5487.01     77.13 o 
   1   8   4    36334.36    34097.57    354.55 o 
   2   8   4    27690.09    27437.26    268.42 o 
   3   8   4    56226.80    52298.81    526.39 o 
   4   8   4    18149.28    17741.19    235.15 o 
   5   8   4      755.90      568.90     58.45 o 
   6   8   4      118.13      297.55     73.62 o 
   7   8   4     1200.44     1331.47     72.41 o 
   8   8   4    10619.14    10173.22    213.35 o 
   9   8   4    17171.02    18414.90    315.64 o 
  10   8   4    12472.23    13121.04    355.02 o 
  11   8   4    22461.39    23388.86    477.94 o 
  12   8   4     2888.72     3173.79    169.12 o 
  13   8   4     3081.16     2924.20    214.13 o 
  14   8   4     2864.72     2681.40    227.83 o 
  15   8   4     6820.82     6995.56    439.45 o 
 -15   9   4     6131.37     6599.82    650.69 o 
 -14   9   4     1594.18     1697.08    185.21 o 
 -13   9   4     3274.74     3147.07    199.77 o 
 -12   9   4     5392.87     6165.16    236.83 o 
 -11   9   4     5603.29     5938.87    220.72 o 
 -10   9   4    10460.86    11531.43    277.99 o 
  -9   9   4    16989.41    18606.36    378.83 o 
  -8   9   4     1649.17     2092.50    185.91 o 
  -7   9   4     6379.87     6818.72    253.26 o 
  -6   9   4    16631.40    16883.43    266.80 o 
  -5   9   4    15576.51    15637.88    222.13 o 
  -4   9   4      769.58      957.80     81.53 o 
  -3   9   4    37599.65    36007.69    437.39 o 
  -2   9   4    22911.19    22407.52    326.94 o 
  -1   9   4     8659.87     7735.54    171.12 o 
   0   9   4     7338.85     6749.92    151.93 o 
   1   9   4     8811.06     7800.55    149.63 o 
   2   9   4    22612.12    21571.84    277.69 o 
   3   9   4    37147.31    34463.95    413.70 o 
   4   9   4      777.93     1011.21    103.52 o 
   5   9   4    15949.70    15707.24    211.28 o 
   6   9   4    17307.83    17422.25    252.30 o 
   7   9   4     6129.55     6626.88    153.93 o 
   8   9   4     1569.29     1932.85    154.79 o 
   9   9   4    17130.53    18364.89    320.81 o 
  10   9   4     9942.31    10584.36    357.55 o 
  11   9   4     5477.46     5885.11    229.12 o 
  12   9   4     5306.94     5804.94    204.65 o 
  13   9   4     3251.40     2874.63    319.11 o 
  14   9   4     1577.88     1483.77    260.24 o 
  15   9   4     6127.06     6990.24    676.71 o 
 -14  10   4     2294.24     2121.82    238.28 o 
 -13  10   4      492.23      521.19    160.44 o 
 -12  10   4      413.76      291.12    137.48 o 
 -11  10   4     2737.69     2460.05    174.17 o 
 -10  10   4     7594.71     8695.72    415.43 o 
  -9  10   4      941.46      931.05    222.06 o 
  -8  10   4    15899.16    17438.62    346.20 o 
  -7  10   4    38529.89    39068.28    582.49 o 
  -6  10   4     2602.68     3020.66    153.64 o 
  -5  10   4    21720.95    21723.11    413.31 o 
  -4  10   4    36936.33    35470.79    530.55 o 
  -3  10   4      972.12     1202.22    136.40 o 
  -2  10   4    13160.97    12367.84    183.43 o 
  -1  10   4     4089.91     3821.42    101.10 o 
   1  10   4     4163.87     3981.02    112.92 o 
   2  10   4    13097.97    12325.16    173.04 o 
   3  10   4      773.89      856.60    142.82 o 
   4  10   4    36289.98    34334.21    419.69 o 
   5  10   4    22051.93    21829.32    504.41 o 
   6  10   4     2635.92     2796.69    103.74 o 
   7  10   4    38271.71    38391.66    522.41 o 
   8  10   4    16183.84    16859.50    313.42 o 
   9  10   4      888.93      961.23    123.57 o 
  10  10   4     8064.55     9171.66    421.90 o 
  11  10   4     2711.31     2709.02    171.02 o 
  12  10   4      358.60      309.56    128.70 o 
  13  10   4      486.40      306.61    159.35 o 
  14  10   4     2381.13     1572.63    210.49 o 
 -13  11   4     2216.04     2012.40    384.80 o 
 -12  11   4      967.43     1110.98    210.91 o 
 -11  11   4      629.56      637.99    129.73 o 
 -10  11   4      184.19      192.34    133.51 o 
  -9  11   4     7141.90     8098.44    250.50 o 
  -8  11   4    21502.80    21964.00    430.20 o 
  -7  11   4     5541.81     6345.25    381.23 o 
  -6  11   4    42323.45    42675.45    668.66 o 
  -5  11   4    16965.37    16444.71    305.06 o 
  -4  11   4    10000.95    10409.79    202.22 o 
  -3  11   4    12968.86    12379.65    238.38 o 
  -2  11   4     4868.31     4566.26    128.86 o 
  -1  11   4     5211.18     4765.30    134.51 o 
   0  11   4      803.96      900.58     75.38 o 
   1  11   4     5217.95     4691.83    102.44 o 
   2  11   4     4597.42     4155.68    108.12 o 
   3  11   4    12630.81    12164.35    191.34 o 
   4  11   4     9923.64     9883.34    161.37 o 
   5  11   4    16679.29    16016.27    257.33 o 
   6  11   4    42891.76    45276.39    610.54 o 
   7  11   4     5668.56     6066.59    282.83 o 
   8  11   4    20782.19    21033.36    431.34 o 
   9  11   4     7478.09     8433.83    277.10 o 
  10  11   4      189.38       65.21    116.50 o 
  11  11   4      658.64      799.87    209.29 o 
  12  11   4      966.44      820.90    295.47 o 
  13  11   4     2176.38     1744.08    217.49 o 
 -13  12   4       18.82      146.36    223.40 o 
 -12  12   4    10463.81    11063.57    406.02 o 
 -11  12   4       45.97      113.21    142.65 o 
 -10  12   4      485.99      654.42    139.02 o 
  -9  12   4     5351.08     5709.89    223.93 o 
  -8  12   4     5192.89     5447.25    205.72 o 
  -7  12   4    20678.09    22578.71    432.82 o 
  -6  12   4      963.82      788.98    198.38 o 
  -5  12   4     9861.02    10436.75    295.11 o 
  -4  12   4    10220.68    10639.47    251.71 o 
  -3  12   4     2023.98     1956.73    125.76 o 
  -2  12   4     4425.34     4408.50    152.53 o 
  -1  12   4      123.63      189.84     70.08 o 
   0  12   4    45435.20    46932.00    598.68 o 
   1  12   4      127.19      213.57     63.81 o 
   2  12   4     4551.66     4442.94    144.98 o 
   3  12   4     1930.42     1950.91    106.39 o 
   4  12   4    10668.96    10605.58    216.55 o 
   5  12   4    10142.32    11011.27    253.16 o 
   6  12   4      913.55      944.43    271.43 o 
   7  12   4    20032.84    21174.56    430.93 o 
   8  12   4     5019.07     5488.02    216.42 o 
   9  12   4     5313.70     5806.36    203.25 o 
  10  12   4      453.13      461.78    133.56 o 
  11  12   4       44.27       27.19    119.27 o 
  12  12   4    10550.81    11425.05    697.68 o 
  13  12   4       13.94       18.59    368.10 o 
 -12  13   4        1.85       30.88    169.29 o 
 -11  13   4     8398.57     8939.95    612.35 o 
 -10  13   4     1371.34     1376.91    167.01 o 
  -9  13   4     1479.11     1520.56    163.39 o 
  -8  13   4     5505.88     5361.92    239.60 o 
  -7  13   4     1391.11     1498.89    166.29 o 
  -6  13   4      952.44     1104.22    140.32 o 
  -5  13   4     4689.02     4242.16    181.37 o 
  -4  13   4     2115.09     2373.92    222.72 o 
  -3  13   4     1975.48     1645.30    187.47 o 
  -2  13   4     1954.33     2039.60    306.88 o 
  -1  13   4    48218.95    43384.85    725.21 o 
   1  13   4    49143.11    44543.35    864.40 o 
   2  13   4     1987.56     1783.44    139.68 o 
   3  13   4     2037.05     1863.55    210.80 o 
   4  13   4     2257.53     2952.80    206.08 o 
   5  13   4     4763.08     4412.54    183.41 o 
   6  13   4     1043.21     1223.87    172.15 o 
   7  13   4     1355.92     1446.72    223.40 o 
   8  13   4     5231.92     5487.75    213.65 o 
   9  13   4     1422.97     1676.03    161.21 o 
  10  13   4     1364.30     1301.12    166.13 o 
  11  13   4     8371.80     9210.00    520.58 o 
  12  13   4        1.45      193.54    170.10 o 
 -11  14   4       31.00       72.33    167.06 o 
 -10  14   4      983.91      730.13    184.14 o 
  -9  14   4      380.57      244.56    141.35 o 
  -8  14   4     3233.95     3219.67    198.01 o 
  -7  14   4     2941.44     2706.61    186.48 o 
  -6  14   4      590.53      725.20    126.47 o 
  -5  14   4     4085.97     4261.87    192.05 o 
  -4  14   4     5375.11     5972.61    217.38 o 
  -3  14   4     1559.08     1165.75    131.90 o 
  -2  14   4    12773.53    12914.26    311.77 o 
   0  14   4    43925.51    48867.28    763.04 o 
   2  14   4    12666.70    12723.58    350.64 o 
   3  14   4     1559.91     1353.05    282.79 o 
   4  14   4     5480.08     5686.91    402.13 o 
   5  14   4     4041.88     4211.43    419.51 o 
   6  14   4      624.31      828.10    149.10 o 
   7  14   4     2899.71     2775.52    181.15 o 
   8  14   4     3182.22     3333.84    228.46 o 
   9  14   4      373.71      356.28    152.68 o 
  10  14   4      976.72     1084.42    264.10 o 
  11  14   4       25.25        3.72    206.37 o 
  -9  15   4     4378.76     3924.82    416.00 o 
  -8  15   4     3404.42     2604.83    197.98 o 
  -7  15   4     1353.14     1377.63    161.29 o 
  -6  15   4    10138.01    10612.95    329.22 o 
  -5  15   4     2935.70     2757.74    189.45 o 
  -4  15   4     4374.74     4870.16    231.15 o 
  -3  15   4     2692.49     2960.69    178.88 o 
  -2  15   4      326.41      548.39    124.12 o 
  -1  15   4    12485.02    11055.23    332.03 o 
   1  15   4    12311.78    11305.36    331.06 o 
   2  15   4      341.67      635.81    275.15 o 
   3  15   4     2607.39     2559.50    216.37 o 
   4  15   4     4530.53     5012.76    240.30 o 
   5  15   4     2801.38     2573.00    196.42 o 
   6  15   4    10108.51    10969.91    347.55 o 
   7  15   4     1374.27     1272.85    171.25 o 
   8  15   4     3480.94     3174.06    231.30 o 
   9  15   4     4527.07     4273.21    263.85 o 
  -8  16   4     5320.41     5639.19    271.87 o 
  -7  16   4    11086.75    10987.42    379.25 o 
  -6  16   4      217.56      309.93    138.10 o 
  -5  16   4    11558.85    12508.00    384.43 o 
  -4  16   4     6524.51     6135.31    243.59 o 
  -3  16   4      221.62      378.34    123.25 o 
  -2  16   4     1329.50     1377.29    195.73 o 
  -1  16   4     1771.63     1212.38    152.11 o 
   0  16   4     4054.39     4075.45    205.63 o 
   1  16   4     1745.17     1413.47    169.47 o 
   2  16   4     1195.41     1229.18    164.07 o 
   3  16   4      242.43      333.82    133.93 o 
   4  16   4     6516.06     6480.71    269.04 o 
   5  16   4    11407.00    12677.17    416.34 o 
   6  16   4      215.60      273.87    166.21 o 
   7  16   4    11092.82    11493.20    413.09 o 
   8  16   4     5341.86     5815.23    311.76 o 
  -6  17   4    10849.33    10882.77    402.24 o 
  -5  17   4     4699.94     5094.48    362.95 o 
  -4  17   4      487.81      663.98    173.48 o 
  -3  17   4     4744.74     4416.30    248.58 o 
  -2  17   4     2668.39     2724.07    207.26 o 
  -1  17   4       17.39       25.08    133.03 o 
   0  17   4     1086.01     1033.50    163.06 o 
   1  17   4       18.51      116.82    131.61 o 
   2  17   4     2666.29     2495.21    196.52 o 
   3  17   4     4957.60     4837.90    284.08 o 
   4  17   4      494.33      972.40    194.20 o 
   5  17   4     4621.67     4901.66    295.41 o 
   6  17   4    10843.99    11535.50    538.09 o 
  -3  18   4     3763.73     4015.67    501.96 o 
  -2  18   4     1867.35     1803.39    203.00 o 
  -1  18   4     3254.58     3719.22    240.36 o 
   0  18   4      312.12      251.67    179.93 o 
   1  18   4     3278.21     4157.94    532.20 o 
   2  18   4     1820.83     2118.81    233.95 o 
   3  18   4     3800.80     4863.42    509.39 o 
   0   0   5      942.31     1293.86     62.78 o 
   1   0   5    32548.84    36624.62    410.94 o 
   2   0   5    10900.68    12337.32    157.14 o 
   3   0   5      518.91      608.70     39.74 o 
   4   0   5     2171.13     2367.05     58.90 o 
   5   0   5      442.19      695.11     53.01 o 
   6   0   5     6054.92     5188.75    119.13 o 
   7   0   5       20.07       35.08     37.85 o 
   8   0   5     1410.82     1332.81    102.03 o 
   9   0   5     7020.37     6747.84    153.25 o 
  10   0   5      745.80      657.34     71.53 o 
  11   0   5     2647.29     2709.77    125.37 o 
  12   0   5       28.11       82.56     88.49 o 
  13   0   5     3125.41     3281.51    255.98 o 
  14   0   5     6252.63     6450.04    264.85 o 
  15   0   5     7615.51     7479.67    298.21 o 
  16   0   5      560.26      327.29    158.37 o 
 -16   1   5       86.10       55.69    149.76 o 
 -15   1   5     3117.74     3764.00    233.06 o 
 -14   1   5     8380.40     8495.71    312.17 o 
 -13   1   5      465.74      596.19    124.25 o 
 -12   1   5     3494.75     3265.60    193.49 o 
 -11   1   5     3131.34     3260.40    142.29 o 
 -10   1   5      328.14      535.69     71.48 o 
  -9   1   5     2925.37     3110.28    139.31 o 
  -8   1   5     1717.11     1783.50     72.84 o 
  -7   1   5    16485.10    16220.11    208.89 o 
  -6   1   5      284.93      515.73     54.97 o 
  -5   1   5     7119.77     6666.68    152.54 o 
  -4   1   5     3601.19     3347.63     84.97 o 
  -3   1   5     7159.54     7901.90    117.49 o 
  -2   1   5    12995.44    16391.77    179.65 o 
  -1   1   5      293.30      597.72     39.68 o 
   0   1   5    23257.09    29336.12    273.44 o 
   1   1   5      289.11      656.34     34.70 o 
   2   1   5    12742.50    15744.15    252.22 o 
   3   1   5     6774.96     7594.88    117.67 o 
   4   1   5     3684.58     3448.23    103.71 o 
   5   1   5     6920.54     6622.83    152.72 o 
   6   1   5      352.67      468.07     68.72 o 
   7   1   5    16600.48    16333.27    217.76 o 
   8   1   5     1594.24     1545.38     86.03 o 
   9   1   5     3153.88     3196.39    110.47 o 
  10   1   5      285.15      462.07     62.62 o 
  11   1   5     3320.79     3512.13    142.99 o 
  12   1   5     3474.49     3204.17    148.82 o 
  13   1   5      500.22      816.05    143.27 o 
  14   1   5     8295.96     8879.53    431.90 o 
  15   1   5     3154.08     3716.40    286.59 o 
  16   1   5       66.97      100.10    150.59 o 
 -16   2   5      372.26      438.30    161.12 o 
 -15   2   5     4496.99     4809.51    249.19 o 
 -14   2   5     2226.52     2232.80    175.68 o 
 -13   2   5     8208.27     7917.89    348.96 o 
 -12   2   5     1699.48     1893.73    190.11 o 
 -11   2   5     2080.34     1956.58    164.60 o 
 -10   2   5    11220.32    10756.24    193.83 o 
  -9   2   5     3310.48     3101.89    115.95 o 
  -8   2   5     4113.34     3644.36    100.16 o 
  -7   2   5     1597.06     1664.11     70.25 o 
  -6   2   5    15395.64    15307.55    250.31 o 
  -5   2   5     2845.14     2936.70     81.14 o 
  -4   2   5     1552.73     2181.70     58.39 o 
  -3   2   5     3854.09     5146.28     76.43 o 
  -2   2   5        4.98       97.04     30.77 o 
  -1   2   5    19144.63    21148.79    232.50 o 
   0   2   5     6481.01     9194.72     97.98 o 
   1   2   5    18928.96    20791.22    242.84 o 
   2   2   5        5.03       89.08     27.46 o 
   3   2   5     4066.51     5692.58     69.56 o 
   4   2   5     1632.55     2140.79     88.38 o 
   5   2   5     2721.63     2855.19    110.19 o 
   6   2   5    15223.41    14959.40    230.23 o 
   7   2   5     1579.65     1597.56     58.63 o 
   8   2   5     4520.59     4375.90     96.43 o 
   9   2   5     3218.75     3088.25    110.48 o 
  10   2   5    11467.39    10799.70    179.30 o 
  11   2   5     2265.54     2353.43    125.97 o 
  12   2   5     1638.85     1492.94    206.55 o 
  13   2   5     8046.54     7736.10    282.29 o 
  14   2   5     2098.40     2901.48    193.92 o 
  15   2   5     4307.72     4271.66    231.52 o 
  16   2   5      378.85      381.85    163.08 o 
 -16   3   5     1029.91     1063.65    185.20 o 
 -15   3   5     2626.06     2905.62    216.68 o 
 -14   3   5     2886.45     2888.70    191.45 o 
 -13   3   5       98.41       85.87    109.99 o 
 -12   3   5     3378.52     2961.60    158.22 o 
 -11   3   5     4627.97     4552.40    197.32 o 
 -10   3   5     4295.22     4061.12    192.41 o 
  -9   3   5     9514.64     9404.72    182.64 o 
  -8   3   5     3433.87     3409.14    104.05 o 
  -7   3   5    15096.29    15356.10    229.42 o 
  -6   3   5      781.10      760.55     59.93 o 
  -5   3   5     4486.69     4356.05     96.88 o 
  -4   3   5    13202.23    13556.00    195.93 o 
  -3   3   5      170.10       58.49     32.91 o 
  -2   3   5     4876.84     5739.88    120.91 o 
  -1   3   5     6719.96     6786.38    157.48 o 
   0   3   5     1356.41     1514.17     53.56 o 
   1   3   5     6458.49     6680.48    279.47 o 
   2   3   5     5036.40     5905.07    192.11 o 
   3   3   5      162.22       77.74     28.00 o 
   4   3   5    13585.15    13968.54    185.64 o 
   5   3   5     4374.07     4282.70     98.43 o 
   6   3   5      964.87      978.82     77.40 o 
   7   3   5    15544.97    15438.08    204.06 o 
   8   3   5     3088.55     2829.03     80.97 o 
   9   3   5     9424.28     9123.82    182.12 o 
  10   3   5     3897.31     3387.32    100.37 o 
  11   3   5     4683.36     4657.13    139.58 o 
  12   3   5     3224.32     3178.24    168.53 o 
  13   3   5       57.94       58.94    114.33 o 
  14   3   5     2911.90     3007.05    205.72 o 
  15   3   5     2561.99     2516.79    182.60 o 
  16   3   5     1149.83      892.11    157.18 o 
 -16   4   5      718.34      617.53    177.99 o 
 -15   4   5      769.65      858.77    185.73 o 
 -14   4   5     2135.82     2288.00    174.13 o 
 -13   4   5     5481.92     5747.03    391.95 o 
 -12   4   5     3897.64     3649.07    167.14 o 
 -11   4   5     6166.65     6097.31    224.56 o 
 -10   4   5     3668.39     4059.61    130.88 o 
  -9   4   5     7627.94     7644.83    148.50 o 
  -8   4   5     1694.97     1440.18     89.61 o 
  -7   4   5     1496.70     1272.76     78.24 o 
  -6   4   5    12317.00    12228.51    178.36 o 
  -5   4   5    10828.04    10833.01    181.13 o 
  -4   4   5      492.16      163.87     44.98 o 
  -3   4   5    19849.58    22309.99    247.82 o 
  -2   4   5     1615.35     1641.60     66.89 o 
  -1   4   5     4777.83     4703.10     76.07 o 
   0   4   5     4188.46     5081.34     71.30 o 
   1   4   5     4948.21     5195.99    219.92 o 
   2   4   5     1579.31     1566.63     57.77 o 
   3   4   5    20133.45    22022.49    681.76 o 
   4   4   5      522.32      677.91    815.81 o 
   5   4   5    10491.00    10281.03    218.79 o 
   6   4   5    12622.88    12524.52    224.68 o 
   7   4   5     1562.69     1227.65     83.11 o 
   8   4   5     1649.42     1492.85     61.14 o 
   9   4   5     7445.68     7209.65    118.04 o 
  10   4   5     3875.32     4094.25     95.61 o 
  11   4   5     6036.54     5598.59    136.57 o 
  12   4   5     4039.45     3915.26    215.65 o 
  13   4   5     5340.81     5766.18    216.82 o 
  14   4   5     1980.37     1994.03    175.61 o 
  15   4   5      819.26      720.73    147.97 o 
  16   4   5      793.38      760.37    171.55 o 
 -16   5   5     7583.69     8153.60    427.20 o 
 -15   5   5     1661.04     1658.88    198.02 o 
 -14   5   5      300.30      342.44    128.07 o 
 -13   5   5      929.85      736.87    136.31 o 
 -12   5   5     5060.80     5294.34    198.09 o 
 -11   5   5     4109.92     4114.96    163.77 o 
 -10   5   5     1450.42     1488.17    134.47 o 
  -9   5   5     1688.70     2051.66     98.76 o 
  -8   5   5     2423.20     2226.75    102.44 o 
  -7   5   5     4121.44     4708.22    120.82 o 
  -6   5   5    11621.66    12978.24    228.68 o 
  -5   5   5      539.16      403.84     54.42 o 
  -4   5   5    11734.78    11951.13    151.39 o 
  -3   5   5     3388.92     2502.66     86.06 o 
  -2   5   5     3665.79     3063.09     83.16 o 
  -1   5   5     5986.30     5968.19    144.27 o 
   0   5   5      446.62      542.14     46.27 o 
   1   5   5     5971.49     6251.83    351.22 o 
   2   5   5     3604.41     3191.45    114.24 o 
   3   5   5     3683.18     2947.90    682.54 o 
   4   5   5    11258.03    11235.92    537.33 o 
   5   5   5      515.67      467.18     63.55 o 
   6   5   5    11363.02    12910.88    206.24 o 
   7   5   5     4041.69     4452.65    147.25 o 
   8   5   5     2604.58     2429.85     92.73 o 
   9   5   5     1746.11     1871.85     75.09 o 
  10   5   5     1356.36     1328.53     82.04 o 
  11   5   5     4367.78     4354.44    139.39 o 
  12   5   5     5076.76     5105.28    219.32 o 
  13   5   5     1053.85     1087.07    146.86 o 
  14   5   5      298.76      289.27    130.39 o 
  15   5   5     1797.05     1992.83    188.15 o 
  16   5   5     7477.01     7922.35    401.99 o 
 -15   6   5     2047.73     2047.80    216.51 o 
 -14   6   5     2141.20     1976.66    178.81 o 
 -13   6   5     1018.49      946.11    144.40 o 
 -12   6   5     6571.63     6116.79    216.99 o 
 -11   6   5      424.49      652.53    110.81 o 
 -10   6   5     1919.62     1810.78    135.39 o 
  -9   6   5     2804.91     3144.72    114.46 o 
  -8   6   5     1120.03     1500.29     90.95 o 
  -7   6   5      798.76      344.43     66.81 o 
  -6   6   5      530.08      281.17     90.39 o 
  -5   6   5    15186.93    15796.35    235.20 o 
  -4   6   5     8097.25     7536.27    139.83 o 
  -3   6   5     1558.90     1587.55     77.35 o 
  -2   6   5    12288.21    10986.24    157.71 o 
  -1   6   5      188.48      241.39     61.66 o 
   0   6   5     2679.65     2998.66     77.73 o 
   1   6   5      217.01      162.09     46.51 o 
   2   6   5    11649.60    10350.24    441.07 o 
   3   6   5     1646.06     1793.02    263.85 o 
   4   6   5     8005.74     7553.48    190.87 o 
   5   6   5    14888.20    15319.36    288.71 o 
   6   6   5      557.91      364.52     58.69 o 
   7   6   5      895.86      247.98     89.09 o 
   8   6   5     1087.91     1340.17     73.79 o 
   9   6   5     2679.35     3111.04     90.85 o 
  10   6   5     1993.61     1810.38    101.76 o 
  11   6   5      432.49      378.46     89.47 o 
  12   6   5     6788.19     6308.08    257.61 o 
  13   6   5     1062.61     1111.26    165.83 o 
  14   6   5     2097.23     2022.48    180.07 o 
  15   6   5     2060.48     2314.78    230.59 o 
 -15   7   5     2856.48     2410.92    231.62 o 
 -14   7   5      226.99      284.11    143.48 o 
 -13   7   5     3312.71     3339.59    199.59 o 
 -12   7   5     1848.95     2026.97    152.73 o 
 -11   7   5    10810.07    12024.43    318.57 o 
 -10   7   5     1623.91     1413.83    126.40 o 
  -9   7   5     4216.65     4191.73    188.04 o 
  -8   7   5     4643.15     5326.51    153.83 o 
  -7   7   5      389.22      255.07     61.06 o 
  -6   7   5      570.63     1109.78    120.85 o 
  -5   7   5     4017.56     4150.04    106.10 o 
  -4   7   5     4002.51     3798.17     90.41 o 
  -3   7   5    18369.70    18355.77    241.34 o 
  -2   7   5     2420.00     2655.81     92.62 o 
  -1   7   5    20814.70    19051.06    265.00 o 
   0   7   5        4.94       93.50     43.12 o 
   1   7   5    20930.94    19609.22    256.47 o 
   2   7   5     2515.39     2641.31     73.64 o 
   3   7   5    18840.82    18535.51    861.19 o 
   4   7   5     3937.19     4035.55    466.70 o 
   5   7   5     4150.40     4322.40    926.65 o 
   6   7   5      638.54     1278.62    144.73 o 
   7   7   5      385.87      270.74     52.50 o 
   8   7   5     4891.91     5013.28    165.46 o 
   9   7   5     4216.86     4343.10    170.76 o 
  10   7   5     1632.44     1586.06    103.90 o 
  11   7   5    10709.26    11518.28    247.47 o 
  12   7   5     1832.85     1853.16    224.33 o 
  13   7   5     3192.81     2879.12    185.91 o 
  14   7   5      238.15      239.41    133.41 o 
  15   7   5     2863.69     2976.29    242.58 o 
 -15   8   5      398.60      393.66    185.58 o 
 -14   8   5      803.62      724.40    177.17 o 
 -13   8   5     1895.89     1834.95    167.61 o 
 -12   8   5     9226.54     9327.00    273.00 o 
 -11   8   5      179.78      254.10    108.47 o 
 -10   8   5     5340.36     5969.54    208.19 o 
  -9   8   5     9261.99    10139.24    252.28 o 
  -8   8   5      213.60      303.74    131.44 o 
  -7   8   5    10388.15    10409.27    195.15 o 
  -6   8   5     1362.75     1515.02     83.16 o 
  -5   8   5     1158.32      983.84    132.86 o 
  -4   8   5     2333.03     2151.50     91.95 o 
  -3   8   5     1188.18     1440.49    105.42 o 
  -2   8   5    10660.23    10835.28    166.12 o 
  -1   8   5      971.49     1013.94    111.11 o 
   0   8   5     5297.44     6077.25    104.82 o 
   1   8   5      858.28     1041.91    130.39 o 
   2   8   5    11397.36    11531.52    146.37 o 
   3   8   5     1027.75     1151.78    115.76 o 
   4   8   5     2298.76     1887.00    157.66 o 
   5   8   5     1313.89     1019.03    114.73 o 
   6   8   5     1357.23     1476.39     68.33 o 
   7   8   5    10802.92    11174.91    195.84 o 
   8   8   5      193.82      323.85     71.38 o 
   9   8   5     9261.72     9650.06    279.38 o 
  10   8   5     4956.28     5323.41    173.60 o 
  11   8   5      193.48      164.21     98.09 o 
  12   8   5     8807.98     8674.67    289.89 o 
  13   8   5     1898.61     2196.86    166.98 o 
  14   8   5      886.71      783.81    175.40 o 
  15   8   5      438.48      119.04    172.77 o 
 -14   9   5      936.44      938.48    196.06 o 
 -13   9   5      399.43      420.09    141.92 o 
 -12   9   5     5525.60     5841.84    276.95 o 
 -11   9   5     4300.64     4265.02    195.92 o 
 -10   9   5     3876.48     4332.98    293.76 o 
  -9   9   5      343.11      496.35    130.42 o 
  -8   9   5     8684.24     9045.33    242.21 o 
  -7   9   5     2008.92     2554.17    137.49 o 
  -6   9   5     2643.31     3133.90    139.87 o 
  -5   9   5      943.08     1129.34     76.13 o 
  -4   9   5     5013.00     4430.94    126.41 o 
  -3   9   5     5325.77     5625.93    178.93 o 
  -2   9   5     2201.44     1939.33     80.98 o 
  -1   9   5     2362.27     2013.39     90.91 o 
   0   9   5     5817.62     4584.89    113.94 o 
   1   9   5     2570.79     1946.19     74.75 o 
   2   9   5     2021.72     1722.40     63.96 o 
   3   9   5     5155.51     5333.35    103.94 o 
   4   9   5     5028.46     4232.04    109.70 o 
   5   9   5      893.94     1252.65    106.44 o 
   6   9   5     2774.51     3078.34    171.62 o 
   7   9   5     1984.21     2209.56    149.79 o 
   8   9   5     8563.66     8549.61    330.29 o 
   9   9   5      330.95      420.19     80.42 o 
  10   9   5     4131.09     4119.81    471.96 o 
  11   9   5     4065.62     4179.10    250.62 o 
  12   9   5     5468.17     5708.89    248.86 o 
  13   9   5      335.57      288.80    126.99 o 
  14   9   5      871.70      970.73    182.95 o 
 -14  10   5     4378.41     5152.35    955.58 o 
 -13  10   5     3578.65     3642.89    250.73 o 
 -12  10   5      532.77      427.74    140.08 o 
 -11  10   5     3756.19     4061.24    185.20 o 
 -10  10   5      121.01        5.72    114.27 o 
  -9  10   5    11202.96    11702.65    286.36 o 
  -8  10   5     2194.35     2541.40    152.35 o 
  -7  10   5     5140.11     5290.57    206.19 o 
  -6  10   5     2833.98     2873.62    126.27 o 
  -5  10   5     2864.13     2828.74     98.77 o 
  -4  10   5     3639.24     3342.72    113.40 o 
  -3  10   5     8809.35     9247.58    161.53 o 
  -2  10   5    10515.93     9813.67    199.50 o 
  -1  10   5     3749.25     4073.41    128.97 o 
   0  10   5      147.61      260.80     60.69 o 
   1  10   5     3694.04     4042.44    132.94 o 
   2  10   5    10609.22     9922.15    171.66 o 
   3  10   5     8397.74     8736.84    139.28 o 
   4  10   5     3776.95     3437.66    115.93 o 
   5  10   5     2696.73     2697.76    142.05 o 
   6  10   5     2755.81     2880.07    160.38 o 
   7  10   5     5226.88     5213.99    155.87 o 
   8  10   5     2036.36     2172.68    117.94 o 
   9  10   5    11567.99    11803.83    254.38 o 
  10  10   5      115.98       64.88     98.85 o 
  11  10   5     3853.82     4022.43    176.14 o 
  12  10   5      481.09      488.61    130.28 o 
  13  10   5     3681.96     3424.01    234.85 o 
  14  10   5     4462.64     4193.95    343.74 o 
 -13  11   5     2198.25     2503.08    268.53 o 
 -12  11   5     2007.12     2323.67    201.57 o 
 -11  11   5       70.88       87.79    112.25 o 
 -10  11   5     2873.94     2948.92    180.64 o 
  -9  11   5      605.92      404.89    132.92 o 
  -8  11   5     2128.14     2253.53    151.38 o 
  -7  11   5     7744.25     8017.82    230.16 o 
  -6  11   5      977.59      962.39    114.68 o 
  -5  11   5     2454.37     2420.46    215.11 o 
  -4  11   5     3480.96     3403.81    245.14 o 
  -3  11   5     9908.18     9522.68    248.89 o 
  -2  11   5        6.97        0.00    125.88 o 
  -1  11   5     7236.84     7078.21    151.81 o 
   0  11   5      584.42      492.95     56.00 o 
   1  11   5     7587.88     7197.89    137.54 o 
   2  11   5        7.70       93.28    397.96 o 
   3  11   5    10118.31     9848.06    207.12 o 
   4  11   5     3288.95     3359.89    194.71 o 
   5  11   5     2724.75     2742.22    118.86 o 
   6  11   5      872.66      863.77    118.23 o 
   7  11   5     7407.50     7315.69    189.56 o 
   8  11   5     2392.40     2580.06    183.25 o 
   9  11   5      546.06      586.82    115.71 o 
  10  11   5     3028.17     3067.14    170.55 o 
  11  11   5       77.50       98.39    194.25 o 
  12  11   5     1939.67     2070.95    199.79 o 
  13  11   5     2248.96     1841.29    216.28 o 
 -12  12   5      119.25      187.78    189.17 o 
 -11  12   5     2729.41     2774.72    231.13 o 
 -10  12   5      166.73       53.38    111.49 o 
  -9  12   5     4537.14     4798.40    202.98 o 
  -8  12   5     7441.05     8022.24    251.58 o 
  -7  12   5      514.91      632.12    137.64 o 
  -6  12   5     8489.53     8989.48    248.16 o 
  -5  12   5     3381.29     3425.18    179.08 o 
  -4  12   5     4025.98     3731.79    174.21 o 
  -3  12   5     4162.68     4245.15    162.63 o 
  -2  12   5     3402.23     3777.40    202.31 o 
  -1  12   5     3337.56     3622.06    133.59 o 
   0  12   5      376.29      608.17     84.80 o 
   1  12   5     3468.53     3435.37    145.03 o 
   2  12   5     3443.61     3637.17    137.45 o 
   3  12   5     4003.74     4044.05    124.24 o 
   4  12   5     4116.97     4166.67    171.65 o 
   5  12   5     3510.85     3516.49    136.08 o 
   6  12   5     8528.07     8911.95    241.86 o 
   7  12   5      430.01      317.63    182.71 o 
   8  12   5     7067.63     7692.27    513.54 o 
   9  12   5     4519.40     4656.00    303.28 o 
  10  12   5      161.61      180.47    147.72 o 
  11  12   5     2524.28     3002.15    217.46 o 
  12  12   5      110.33        1.94    170.35 o 
 -11  13   5      503.44      332.53    196.75 o 
 -10  13   5     2688.04     2725.84    203.10 o 
  -9  13   5     1402.95     1413.20    158.35 o 
  -8  13   5     4077.76     4094.11    210.79 o 
  -7  13   5     9122.44     8688.85    263.22 o 
  -6  13   5     1612.61     1929.56    141.79 o 
  -5  13   5     5674.96     6155.89    216.59 o 
  -4  13   5     8009.76     7829.60    236.02 o 
  -3  13   5     1884.92     2098.82    142.58 o 
  -2  13   5     5670.17     5155.52    222.57 o 
  -1  13   5      309.85      434.56    265.74 o 
   0  13   5     2037.91     2301.86    167.26 o 
   1  13   5      276.44      479.45    401.17 o 
   2  13   5     5580.48     5000.83    195.58 o 
   3  13   5     1944.30     2061.92    392.85 o 
   4  13   5     7825.84     7917.28    685.54 o 
   5  13   5     6030.25     6150.41    449.48 o 
   6  13   5     1653.51     1681.10    247.14 o 
   7  13   5     8857.97     8956.59    286.01 o 
   8  13   5     4069.44     4608.67    438.93 o 
   9  13   5     1274.45     1669.51   1079.80 o 
  10  13   5     2752.30     2819.02    214.17 o 
  11  13   5      475.33      419.75    178.94 o 
 -10  14   5     2352.56     2322.61    271.98 o 
  -9  14   5     4291.01     4356.21    262.50 o 
  -8  14   5      129.73       94.62    125.63 o 
  -7  14   5     2211.70     2008.22    170.71 o 
  -6  14   5     2207.13     2356.69    164.34 o 
  -5  14   5     2064.22     1806.43    154.63 o 
  -4  14   5       95.47      100.87    111.97 o 
  -3  14   5     5374.56     5242.47    266.58 o 
  -2  14   5      131.60      406.75    844.31 o 
  -1  14   5     6765.05     6130.85    224.63 o 
   0  14   5     1271.63     1187.01    130.87 o 
   1  14   5     6456.50     5932.52    216.77 o 
   2  14   5       82.93        3.72    260.27 o 
   3  14   5     5294.14     4865.81    339.57 o 
   4  14   5       99.11      520.55    267.71 o 
   5  14   5     2081.30     1991.69    153.13 o 
   6  14   5     2128.05     2043.03    155.88 o 
   7  14   5     2233.77     2084.02    167.56 o 
   8  14   5       99.11      180.78    116.46 o 
   9  14   5     4310.48     4364.15    253.68 o 
  10  14   5     2468.85     1876.26    207.87 o 
  -9  15   5     3134.67     2977.04    241.25 o 
  -8  15   5      304.26      364.17    160.36 o 
  -7  15   5     1690.75     1928.63    201.12 o 
  -6  15   5       30.17       37.29    130.40 o 
  -5  15   5     2584.32     2479.38    183.31 o 
  -4  15   5      418.01      435.92    124.84 o 
  -3  15   5     3566.82     3825.46    191.17 o 
  -2  15   5     7662.45     7311.75    291.98 o 
  -1  15   5     5466.45     6469.60    253.87 o 
   0  15   5     9690.16    10576.62    384.80 o 
   1  15   5     5476.24     6499.44    242.76 o 
   2  15   5     7533.72     7338.45    277.53 o 
   3  15   5     3328.12     3880.68    196.63 o 
   4  15   5      402.50      347.25    130.65 o 
   5  15   5     2625.52     2510.93    226.27 o 
   6  15   5       36.19        3.72    115.56 o 
   7  15   5     1749.45     1879.53    194.80 o 
   8  15   5      275.44      256.82    146.69 o 
   9  15   5     3148.62     3612.73    396.45 o 
  -7  16   5      589.42      349.85    173.49 o 
  -6  16   5     2436.85     2855.78    261.90 o 
  -5  16   5     3148.61     3664.68    241.11 o 
  -4  16   5     1849.50     2013.87    185.15 o 
  -3  16   5       73.79      186.15    133.49 o 
  -2  16   5     2475.79     2097.96    191.66 o 
  -1  16   5     7449.25     8041.63    311.27 o 
   0  16   5     3911.27     4003.27    246.23 o 
   1  16   5     7264.77     7652.68    298.21 o 
   2  16   5     2482.39     2415.92    195.30 o 
   3  16   5       63.86      230.68    130.49 o 
   4  16   5     1978.48     1834.91    203.40 o 
   5  16   5     3070.39     3128.39    212.78 o 
   6  16   5     2374.30     2295.59    210.70 o 
   7  16   5      613.05      411.01    168.58 o 
  -5  17   5     1396.98     1182.54    192.79 o 
  -4  17   5     5436.42     5295.13    306.44 o 
  -3  17   5     1313.48      923.77    167.05 o 
  -2  17   5      192.68       76.80    140.95 o 
  -1  17   5      794.55      726.45    148.32 o 
   0  17   5      312.36      393.29    143.77 o 
   1  17   5      778.76      684.82    155.72 o 
   2  17   5      244.45      280.17    146.80 o 
   3  17   5     1354.68     1310.00    191.59 o 
   4  17   5     5510.01     5166.85    302.12 o 
   5  17   5     1413.59     1668.05    217.26 o 
   0   0   6    70073.40    81899.69   1050.99 o 
   1   0   6      467.52     1258.98     48.75 o 
   2   0   6     9155.31    10182.15    155.86 o 
   3   0   6    14232.32    16396.53    200.69 o 
   4   0   6     1534.89     1675.13     47.25 o 
   5   0   6    15851.39    15445.87    188.68 o 
   6   0   6       57.60      182.29     37.72 o 
   7   0   6     1167.53     1406.26     60.36 o 
   8   0   6      297.05      406.20     61.60 o 
   9   0   6     9281.80     8458.44    177.37 o 
  10   0   6     7895.76     8086.69    182.26 o 
  11   0   6    10314.83    10003.18    218.82 o 
  12   0   6    15043.33    14198.46    313.60 o 
  13   0   6      209.99      405.53    135.43 o 
  14   0   6     1444.65     1368.26    164.37 o 
  15   0   6      452.90      418.82    154.03 o 
  16   0   6      693.51      641.12    171.96 o 
 -16   1   6     1178.74     1358.98    187.97 o 
 -15   1   6      349.53      307.78    146.35 o 
 -14   1   6     2947.42     3234.93    203.84 o 
 -13   1   6     6884.80     6539.79    393.23 o 
 -12   1   6     1273.55     1187.57    147.38 o 
 -11   1   6     9804.20     8971.04    207.83 o 
 -10   1   6     8643.75     8702.37    170.04 o 
  -9   1   6      479.49      502.44     60.00 o 
  -8   1   6     1793.05     1577.08     74.62 o 
  -7   1   6     2147.92     1778.55     86.57 o 
  -6   1   6    13816.40    14062.36    231.12 o 
  -5   1   6     1258.16     1410.37     50.70 o 
  -4   1   6    12720.88    13025.33    187.45 o 
  -3   1   6      698.88      880.40     48.35 o 
  -2   1   6     6476.64     6940.12     89.08 o 
  -1   1   6    31774.18    36125.46    330.09 o 
   0   1   6      746.41     1299.26     48.98 o 
   1   1   6    31803.75    36033.18    313.44 o 
   2   1   6     6332.20     6729.12     94.65 o 
   3   1   6      547.75      703.42     62.71 o 
   4   1   6    13416.50    13819.87    257.33 o 
   5   1   6     1095.95     1230.68     73.96 o 
   6   1   6    13555.41    13258.83    236.61 o 
   7   1   6     2305.48     1866.14     80.16 o 
   8   1   6     1667.14     1445.89    124.87 o 
   9   1   6      393.91      303.19     53.35 o 
  10   1   6     9073.86     8795.47    177.21 o 
  11   1   6     9694.38     9357.87    205.43 o 
  12   1   6     1305.75     1223.83    135.07 o 
  13   1   6     6838.36     6589.48    263.82 o 
  14   1   6     2939.87     2943.19    191.76 o 
  15   1   6      315.01      244.24    151.34 o 
  16   1   6     1263.68     1048.81    182.63 o 
 -16   2   6     1953.21     2156.76    263.51 o 
 -15   2   6     2791.47     2370.86    209.70 o 
 -14   2   6     1140.85     1194.17    164.90 o 
 -13   2   6     2753.44     2561.70    250.09 o 
 -12   2   6     8022.23     7361.56    226.06 o 
 -11   2   6     3399.07     3077.04    145.51 o 
 -10   2   6     4004.84     3482.10    154.32 o 
  -9   2   6     4772.98     4822.58    135.57 o 
  -8   2   6     8561.48     8193.38    161.49 o 
  -7   2   6    12380.53    11708.75    195.45 o 
  -6   2   6     3902.23     4055.97    103.13 o 
  -5   2   6    29922.83    29763.78    308.33 o 
  -4   2   6     8896.43     8720.24    142.53 o 
  -3   2   6     1544.30     1759.04     54.93 o 
  -2   2   6     7724.79     8131.10    103.32 o 
  -1   2   6     3979.69     4890.28     75.67 o 
   0   2   6    12015.84    13896.00    171.39 o 
   1   2   6     3863.81     4883.88    101.64 o 
   2   2   6     6956.87     7303.88     84.81 o 
   3   2   6     1757.05     2016.62     54.28 o 
   4   2   6     8572.42     8596.81    131.82 o 
   5   2   6    31585.67    31102.91    421.05 o 
   6   2   6     3662.66     3806.29    179.31 o 
   7   2   6    12115.94    11184.17    208.34 o 
   8   2   6     8798.91     8432.55    154.21 o 
   9   2   6     4351.45     4364.80    115.74 o 
  10   2   6     3956.17     3379.02    124.77 o 
  11   2   6     3452.16     3127.80    125.16 o 
  12   2   6     8213.57     7626.96    264.84 o 
  13   2   6     2809.73     2747.73    191.66 o 
  14   2   6     1138.79     1042.89    154.43 o 
  15   2   6     2761.53     2431.07    199.93 o 
  16   2   6     1814.00     2130.80    207.50 o 
 -16   3   6     1931.34     2026.63    214.49 o 
 -15   3   6     3271.40     3706.73    233.59 o 
 -14   3   6     5770.77     6616.59    276.78 o 
 -13   3   6     3010.06     2498.85    194.01 o 
 -12   3   6       67.93      187.94     95.15 o 
 -11   3   6     6159.48     6219.62    199.12 o 
 -10   3   6     3793.26     3730.67    126.46 o 
  -9   3   6     4356.15     4192.39    130.31 o 
  -8   3   6     5459.81     5102.40    150.23 o 
  -7   3   6     8771.30     7720.71    164.11 o 
  -6   3   6    20809.84    21207.54    317.69 o 
  -5   3   6    11988.14    12517.71    185.09 o 
  -4   3   6     5465.76     5288.65    112.55 o 
  -3   3   6    14795.60    16694.55    226.01 o 
  -2   3   6      670.95      875.70     44.48 o 
  -1   3   6     2416.51     2922.06     72.18 o 
   0   3   6    18326.93    17587.43    253.27 o 
   1   3   6     2102.78     2669.87     82.06 o 
   2   3   6      753.06      916.42     53.05 o 
   3   3   6    14375.92    16235.68    237.34 o 
   4   3   6     5976.38     5954.63    132.02 o 
   5   3   6    11559.48    12049.99    200.72 o 
   6   3   6    21196.34    21658.26    316.99 o 
   7   3   6     8699.67     7768.50    198.98 o 
   8   3   6     5344.80     5087.29    181.93 o 
   9   3   6     4689.80     4518.31    115.46 o 
  10   3   6     3842.30     3606.51    110.07 o 
  11   3   6     6130.71     6410.14    173.39 o 
  12   3   6      122.97       44.02    105.26 o 
  13   3   6     3053.93     2581.93    168.55 o 
  14   3   6     5628.71     5624.07    236.69 o 
  15   3   6     3164.80     3181.94    191.92 o 
  16   3   6     1886.31     1910.54    205.55 o 
 -16   4   6     4699.73     5179.45    289.72 o 
 -15   4   6     3359.18     3217.49    231.19 o 
 -14   4   6     1269.99     1337.73    177.38 o 
 -13   4   6     5680.99     5577.66    264.08 o 
 -12   4   6     6487.91     6484.20    218.13 o 
 -11   4   6     1014.95      847.42    112.91 o 
 -10   4   6     2436.99     2045.86    126.72 o 
  -9   4   6     3210.84     2924.70    122.53 o 
  -8   4   6     9786.94     9198.31    196.57 o 
  -7   4   6     2861.40     3239.05    130.54 o 
  -6   4   6      585.88     1121.56     83.79 o 
  -5   4   6     8090.45     8075.67    123.34 o 
  -4   4   6    10094.31    10259.82    138.82 o 
  -3   4   6     2355.53     2766.47    122.76 o 
  -2   4   6     6618.92     5806.39    102.04 o 
  -1   4   6     8425.37     9806.14    230.03 o 
   0   4   6      251.30      279.76     31.60 o 
   1   4   6     9080.53    10285.90    558.42 o 
   2   4   6     6520.33     5533.11    238.59 o 
   3   4   6     2621.33     3230.76     92.28 o 
   4   4   6    10177.42    10015.30    167.27 o 
   5   4   6     8172.26     8338.45    542.57 o 
   6   4   6      586.26      925.63    105.32 o 
   7   4   6     2956.69     3608.07    105.48 o 
   8   4   6     9666.42     9036.86    171.16 o 
   9   4   6     3245.75     2912.93     89.56 o 
  10   4   6     2625.46     2114.85     96.87 o 
  11   4   6      897.61      687.08     82.47 o 
  12   4   6     6503.62     6340.17    219.65 o 
  13   4   6     5902.20     5904.57    233.80 o 
  14   4   6     1211.37     1262.24    148.58 o 
  15   4   6     3536.73     3476.33    205.47 o 
  16   4   6     4684.57     4613.64    259.55 o 
 -15   5   6     3671.25     3927.58    246.27 o 
 -14   5   6     9984.63     9667.24    340.88 o 
 -13   5   6     1918.30     1840.08    231.31 o 
 -12   5   6     1685.93     1644.07    139.03 o 
 -11   5   6     5478.54     5503.89    185.85 o 
 -10   5   6     7512.51     7661.46    209.18 o 
  -9   5   6     5682.72     5488.61    166.20 o 
  -8   5   6     5920.01     5667.23    138.77 o 
  -7   5   6     4694.51     5494.74    135.27 o 
  -6   5   6      115.05      141.73     49.29 o 
  -5   5   6     1586.46     1539.56     69.18 o 
  -4   5   6     3487.26     4141.83     86.36 o 
  -3   5   6    16599.05    18994.75    239.38 o 
  -2   5   6    25763.47    26178.30    297.54 o 
  -1   5   6     5172.28     5351.57    104.16 o 
   0   5   6    22388.34    19117.21    278.19 o 
   1   5   6     4803.81     5058.45    310.23 o 
   2   5   6    27301.11    26642.54   1410.33 o 
   3   5   6    16158.20    17974.66    835.83 o 
   4   5   6     3469.42     4247.57    370.30 o 
   5   5   6     1551.38     1882.83    403.74 o 
   6   5   6      119.42      206.43     50.45 o 
   7   5   6     4573.55     5271.84    138.17 o 
   8   5   6     5865.49     5565.70    274.23 o 
   9   5   6     5934.88     6002.64    137.82 o 
  10   5   6     7403.34     7840.49    172.84 o 
  11   5   6     5738.22     6432.44    232.39 o 
  12   5   6     1733.14     1866.85    149.49 o 
  13   5   6     1947.53     1787.53    171.74 o 
  14   5   6    10366.08    10473.76    325.22 o 
  15   5   6     3491.72     3747.92    222.64 o 
 -15   6   6     4233.66     3919.67    258.45 o 
 -14   6   6      141.13      211.41    153.55 o 
 -13   6   6     7909.10     8257.41    319.86 o 
 -12   6   6     1987.75     2088.69    157.50 o 
 -11   6   6     3829.85     3757.82    166.75 o 
 -10   6   6      986.52     1018.50    115.37 o 
  -9   6   6     7844.78     7697.52    222.77 o 
  -8   6   6    12675.01    11590.47    230.97 o 
  -7   6   6     1941.74     2026.37    109.66 o 
  -6   6   6     3107.13     2753.23    113.83 o 
  -5   6   6       55.77       69.94     49.69 o 
  -4   6   6       14.32      276.48     45.81 o 
  -3   6   6    23042.07    22773.03    357.44 o 
  -2   6   6     4987.14     4409.41    138.01 o 
  -1   6   6    13760.93    13174.36    208.02 o 
   0   6   6      103.00      248.79     57.71 o 
   1   6   6    14094.85    13038.36    213.77 o 
   2   6   6     4742.22     4450.11   1237.88 o 
   3   6   6    23610.62    23418.78    359.96 o 
   4   6   6       16.12      402.77    186.91 o 
   5   6   6       67.29      115.23     87.87 o 
   6   6   6     2954.68     2730.53    129.34 o 
   7   6   6     1933.55     1994.16    116.18 o 
   8   6   6    13096.18    12431.16    252.34 o 
   9   6   6     8106.70     7895.90    225.56 o 
  10   6   6     1014.74     1157.87     96.80 o 
  11   6   6     3696.20     3818.61    168.44 o 
  12   6   6     2018.07     2318.60    167.51 o 
  13   6   6     8151.13     7740.60    281.60 o 
  14   6   6      119.96      216.34    132.46 o 
  15   6   6     4344.32     4263.88    239.22 o 
 -15   7   6     2507.68     2192.95    226.22 o 
 -14   7   6     2384.53     2021.56    211.50 o 
 -13   7   6     1362.01     1330.66    179.45 o 
 -12   7   6     2425.98     2522.33    166.25 o 
 -11   7   6     2466.37     2953.38    162.02 o 
 -10   7   6     5590.25     5640.13    198.30 o 
  -9   7   6     9263.76     9248.78    258.45 o 
  -8   7   6      434.61      446.56    105.53 o 
  -7   7   6     6913.61     7395.03    172.24 o 
  -6   7   6      836.77     1073.83     87.78 o 
  -5   7   6     3327.19     3095.10    101.89 o 
  -4   7   6      661.16      638.75     61.28 o 
  -3   7   6     5939.98     5897.88    143.47 o 
  -2   7   6    12996.27    13139.29    186.27 o 
  -1   7   6      428.97      547.77    114.88 o 
   0   7   6     6001.67     5474.53    106.04 o 
   1   7   6      474.27      537.75    116.01 o 
   2   7   6    12902.09    13094.18    217.07 o 
   3   7   6     5806.73     6281.39   1230.29 o 
   4   7   6      712.98      815.37     67.80 o 
   5   7   6     3244.11     2950.52    251.59 o 
   6   7   6      833.39     1034.67    164.87 o 
   7   7   6     7832.98     8633.47    198.24 o 
   8   7   6      505.57      745.35    135.24 o 
   9   7   6     9336.15     9130.76    252.85 o 
  10   7   6     5634.26     5803.57    168.48 o 
  11   7   6     2366.26     2738.64    138.84 o 
  12   7   6     2514.34     2570.05    228.09 o 
  13   7   6     1338.87     1278.16    151.30 o 
  14   7   6     2500.77     2492.92    213.42 o 
  15   7   6     2592.91     2852.33    307.70 o 
 -14   8   6     1593.60     1661.68    210.14 o 
 -13   8   6     1016.04      905.08    182.68 o 
 -12   8   6     2079.43     1788.30    175.48 o 
 -11   8   6     1352.55     1353.21    132.79 o 
 -10   8   6     5204.21     5584.46    193.61 o 
  -9   8   6     3431.88     3371.71    203.80 o 
  -8   8   6    19019.97    20266.58    451.62 o 
  -7   8   6       44.42      172.52    149.09 o 
  -6   8   6    11340.54    11169.09    239.43 o 
  -5   8   6     2352.47     2697.38    204.15 o 
  -4   8   6     9594.40    10856.97    176.98 o 
  -3   8   6     7544.00     7140.38    157.85 o 
  -2   8   6    11435.23    11446.24    193.18 o 
  -1   8   6     1599.93     1264.53     85.79 o 
   0   8   6     1650.08     1733.73     76.66 o 
   1   8   6     1421.02     1145.88     70.35 o 
   2   8   6    11651.56    11581.87    196.75 o 
   3   8   6     7520.70     7002.46    151.09 o 
   4   8   6     9323.12    10342.59    646.29 o 
   5   8   6     2307.74     2600.56    198.18 o 
   6   8   6    11861.14    12094.97    697.02 o 
   7   8   6       54.52      220.49    131.38 o 
   8   8   6    18774.66    19197.17    628.27 o 
   9   8   6     3510.76     3616.06    243.37 o 
  10   8   6     5216.00     5655.84    180.42 o 
  11   8   6     1400.86     1537.00    135.19 o 
  12   8   6     1959.26     1998.47    217.35 o 
  13   8   6      970.44      866.28    142.80 o 
  14   8   6     1670.88     1497.64    272.10 o 
 -14   9   6     3890.31     4275.53    272.90 o 
 -13   9   6     1987.03     1638.77    204.73 o 
 -12   9   6      383.70      429.38    131.87 o 
 -11   9   6     2115.40     2294.73    158.01 o 
 -10   9   6     1222.14     1365.44    134.36 o 
  -9   9   6     7097.67     7371.10    240.90 o 
  -8   9   6      399.50      754.56    203.14 o 
  -7   9   6    14382.48    15289.94    321.01 o 
  -6   9   6     3949.21     4387.75    170.57 o 
  -5   9   6     9162.90     9013.55    266.30 o 
  -4   9   6     4719.46     4456.34    130.37 o 
  -3   9   6    11358.16    10233.43    204.19 o 
  -2   9   6     4435.39     4551.31    118.05 o 
  -1   9   6      512.40      340.42     59.90 o 
   0   9   6     5848.29     5542.38    132.48 o 
   1   9   6      597.95      611.66    108.65 o 
   2   9   6     4051.43     4062.32     93.36 o 
   3   9   6    11573.87    10101.81    182.95 o 
   4   9   6     4767.50     4533.98    120.27 o 
   5   9   6     9387.05     9210.06    230.83 o 
   6   9   6     4104.80     4447.72    206.14 o 
   7   9   6    14364.73    14966.88    286.56 o 
   8   9   6      401.66      408.53    101.22 o 
   9   9   6     7169.39     7051.36    181.59 o 
  10   9   6     1262.67     1454.75    121.47 o 
  11   9   6     2116.49     2161.08    154.77 o 
  12   9   6      346.60      415.34    168.52 o 
  13   9   6     2020.20     1987.24    168.38 o 
  14   9   6     3815.57     3963.22    472.21 o 
 -13  10   6     5144.44     5316.80    302.25 o 
 -12  10   6     4173.20     4643.51    281.10 o 
 -11  10   6       39.28       73.37    123.79 o 
 -10  10   6     1566.38     1631.07    148.82 o 
  -9  10   6      190.35      244.78    128.88 o 
  -8  10   6     7051.34     7886.29    228.44 o 
  -7  10   6     4818.56     4968.30    187.79 o 
  -6  10   6     3516.53     3778.88    169.94 o 
  -5  10   6     8112.50     7728.30    211.53 o 
  -4  10   6     1926.14     2162.83    107.09 o 
  -3  10   6     1946.17     2273.17     95.36 o 
  -2  10   6     1772.07     1461.42     85.85 o 
  -1  10   6     5753.05     5739.19    131.25 o 
   0  10   6     6244.39     5454.89    161.83 o 
   1  10   6     5794.33     5300.57    126.21 o 
   2  10   6     1704.07     1497.55     77.65 o 
   3  10   6     1983.23     1781.29     75.31 o 
   4  10   6     2202.91     2379.61     95.99 o 
   5  10   6     8197.67     7562.03    177.33 o 
   6  10   6     3477.27     3808.85    172.41 o 
   7  10   6     4926.50     5099.55    153.09 o 
   8  10   6     7113.25     7726.89    240.21 o 
   9  10   6      198.53      179.85     88.93 o 
  10  10   6     1687.77     1533.26    214.71 o 
  11  10   6       70.62       15.77    108.95 o 
  12  10   6     4406.49     4537.90    230.92 o 
  13  10   6     5149.08     5231.87    284.65 o 
 -12  11   6     1833.65     1429.82    199.45 o 
 -11  11   6     4570.37     4356.97    230.07 o 
 -10  11   6       35.75      112.09    121.63 o 
  -9  11   6      956.77     1155.62    159.24 o 
  -8  11   6     2391.37     2439.69    151.74 o 
  -7  11   6     2727.21     2734.30    264.64 o 
  -6  11   6     6689.53     6588.86    213.48 o 
  -5  11   6     3408.34     3640.74    162.78 o 
  -4  11   6     4200.18     4458.52    233.79 o 
  -3  11   6     3776.98     3585.27    139.86 o 
  -2  11   6     5180.77     5441.67    164.94 o 
  -1  11   6     5476.53     5693.93    153.61 o 
   0  11   6    15446.44    15391.09    281.66 o 
   1  11   6     5355.63     5753.71    147.08 o 
   2  11   6     5333.28     5380.55    217.48 o 
   3  11   6     3784.10     3478.70    115.72 o 
   4  11   6     4002.25     4174.13    154.88 o 
   5  11   6     3653.86     3710.35    128.29 o 
   6  11   6     6659.30     6637.82    178.16 o 
   7  11   6     2706.95     2907.58    342.40 o 
   8  11   6     2451.97     2519.07    137.70 o 
   9  11   6     1004.99     1307.47    199.64 o 
  10  11   6       43.53      155.61    109.42 o 
  11  11   6     4742.73     4876.67    247.92 o 
  12  11   6     1756.13     1699.37    206.28 o 
 -11  12   6       38.25      173.28    153.03 o 
 -10  12   6     5072.09     5337.99    253.64 o 
  -9  12   6      163.89      461.03    131.09 o 
  -8  12   6     2366.66     2262.66    157.06 o 
  -7  12   6      867.37      745.99    119.35 o 
  -6  12   6     1538.45     1750.78    198.43 o 
  -5  12   6     1940.24     1825.57    160.91 o 
  -4  12   6     5151.80     4836.54    182.12 o 
  -3  12   6     1070.36      987.94    175.50 o 
  -2  12   6     7238.70     6769.83    208.87 o 
  -1  12   6     5500.09     5348.51    179.50 o 
   0  12   6    15284.61    14799.62    302.22 o 
   1  12   6     5699.21     5381.97    190.39 o 
   2  12   6     7286.97     6860.01    174.02 o 
   3  12   6      999.27      704.97     90.10 o 
   4  12   6     5269.04     5022.68    170.64 o 
   5  12   6     1777.75     1614.34    149.38 o 
   6  12   6     1547.84     1572.89    232.58 o 
   7  12   6      899.51     1081.86    333.10 o 
   8  12   6     2265.55     2647.76    186.30 o 
   9  12   6      237.84      528.39    205.42 o 
  10  12   6     5233.60     5660.70    242.02 o 
  11  12   6       41.06        3.72    150.75 o 
 -10  13   6     2682.11     2900.37    234.51 o 
  -9  13   6     2922.12     3478.37    234.71 o 
  -8  13   6      940.58      945.37    165.02 o 
  -7  13   6     1901.46     2254.67    188.28 o 
  -6  13   6     6151.94     6136.12    261.62 o 
  -5  13   6     2598.61     2739.71    157.68 o 
  -4  13   6     1917.28     2172.70    185.70 o 
  -3  13   6     5914.21     5801.25    199.75 o 
  -2  13   6      143.94      646.97    286.30 o 
  -1  13   6     9818.43     8935.52    455.42 o 
   1  13   6     9770.17     8539.47    564.34 o 
   2  13   6      177.48      725.05    297.46 o 
   3  13   6     6009.26     5681.82    310.74 o 
   4  13   6     2147.95     2118.77    153.76 o 
   5  13   6     2654.70     2796.06    164.87 o 
   6  13   6     6409.64     6089.38    233.52 o 
   7  13   6     1784.54     1647.30    200.37 o 
   8  13   6      831.65      920.30    167.11 o 
   9  13   6     3039.95     3310.75    448.57 o 
  10  13   6     2516.95     2319.74    230.65 o 
  -9  14   6     4248.45     4366.78    261.40 o 
  -8  14   6     2312.50     2007.44    221.11 o 
  -7  14   6     1679.88     1457.68    175.15 o 
  -6  14   6      989.09      901.82    161.44 o 
  -5  14   6     9157.53     8904.17    322.17 o 
  -4  14   6     2744.65     2916.61    195.44 o 
  -3  14   6     4104.90     4436.34    335.70 o 
  -2  14   6     2423.31     2889.48    363.88 o 
   0  14   6     8370.93     8347.98    282.71 o 
   2  14   6     2524.08     2619.41    418.76 o 
   3  14   6     4094.18     4708.49    329.89 o 
   4  14   6     2698.74     3050.68    234.17 o 
   5  14   6     9487.65     9596.93    398.75 o 
   6  14   6      982.25     1176.01    566.73 o 
   7  14   6     1693.68     1448.91    146.02 o 
   8  14   6     2353.05     2239.32    177.09 o 
   9  14   6     4274.23     4365.95    668.87 o 
  -8  15   6     2865.96     2939.49    243.68 o 
  -7  15   6     1327.01     1074.96    183.79 o 
  -6  15   6     4990.39     5154.32    270.29 o 
  -5  15   6      639.96      561.07    152.43 o 
  -4  15   6     8068.25     8723.11    350.99 o 
  -3  15   6     1249.58     1159.63    160.89 o 
  -2  15   6     5455.76     5399.18    394.46 o 
  -1  15   6      376.73      330.60    128.60 o 
   0  15   6     1589.52     1571.92    169.58 o 
   1  15   6      385.85      344.69    127.57 o 
   2  15   6     5334.13     5690.26    290.34 o 
   3  15   6     1194.24     1102.15    174.91 o 
   4  15   6     8353.92     8926.14    303.34 o 
   5  15   6      566.89      617.19    156.72 o 
   6  15   6     5077.15     4920.01    239.70 o 
   7  15   6     1401.59     1256.76    156.20 o 
   8  15   6     2779.30     2954.62    422.98 o 
  -6  16   6     2565.53     2933.20    232.08 o 
  -5  16   6     5997.72     6364.82    295.86 o 
  -4  16   6     3953.87     4327.45    250.63 o 
  -3  16   6     2366.57     2778.30    206.75 o 
  -2  16   6     3058.72     2972.97    207.50 o 
  -1  16   6     1086.85     1098.42    150.63 o 
   0  16   6      704.13      397.36    137.62 o 
   1  16   6     1126.54     1199.80    156.60 o 
   2  16   6     2878.41     2479.54    195.03 o 
   3  16   6     2281.41     2408.47    188.02 o 
   4  16   6     3764.59     3889.36    226.16 o 
   5  16   6     6228.21     6509.69    275.01 o 
   6  16   6     2514.29     2391.41    218.92 o 
  -3  17   6     4136.85     4182.67    251.22 o 
  -2  17   6     2571.00     2453.54    213.29 o 
  -1  17   6      761.32      769.89    158.36 o 
   0  17   6      336.32      301.12    142.30 o 
   1  17   6      686.54      761.69    158.79 o 
   2  17   6     2685.78     2431.72    208.32 o 
   3  17   6     4185.11     4386.08    245.79 o 
   0   0   7        4.80        7.36     44.11 o 
   1   0   7   104839.74   125648.28   1247.15 o 
   2   0   7    15755.35    19996.22    218.24 o 
   3   0   7       14.79       98.63     35.90 o 
   4   0   7    31512.32    32117.32    391.53 o 
   5   0   7     6140.63     5715.00    168.56 o 
   6   0   7     1077.04     1240.23     74.32 o 
   7   0   7     1919.57     1747.77     85.89 o 
   8   0   7    20563.29    19337.88    259.03 o 
   9   0   7      179.45      123.70     59.75 o 
  10   0   7    15374.33    14536.93    274.42 o 
  11   0   7    22223.51    21703.58    403.24 o 
  12   0   7      188.96      283.93    117.40 o 
  13   0   7    25844.53    25183.11    580.39 o 
  14   0   7     1542.60     1433.13    178.87 o 
  15   0   7     2841.70     2603.85    214.84 o 
  16   0   7     2603.67     2762.63    516.83 o 
 -15   1   7     1795.65     1584.17    187.56 o 
 -14   1   7     9646.59     9505.07    351.52 o 
 -13   1   7      555.96      727.22    157.65 o 
 -12   1   7    29828.07    28460.81    736.42 o 
 -11   1   7     1965.91     1876.97    197.74 o 
 -10   1   7     4079.04     3601.18    146.03 o 
  -9   1   7    13716.11    12740.18    250.86 o 
  -8   1   7     5329.31     5066.67    117.35 o 
  -7   1   7    20581.73    19961.41    315.29 o 
  -6   1   7      985.49     1069.70     59.84 o 
  -5   1   7    37781.05    37166.08    406.14 o 
  -4   1   7    10449.95    11743.14    159.00 o 
  -3   1   7    18602.51    19191.21    233.02 o 
  -2   1   7    33420.63    35871.74    426.95 o 
  -1   1   7       82.21       45.00     37.61 o 
   0   1   7   127047.25   146822.72   1332.98 o 
   1   1   7       82.35       48.48     30.59 o 
   2   1   7    33415.04    36150.80    382.50 o 
   3   1   7    18668.75    19607.25    308.16 o 
   4   1   7     9828.02    10675.55    228.38 o 
   5   1   7    37348.13    36116.45    632.37 o 
   6   1   7     1125.38     1195.43     74.28 o 
   7   1   7    20980.57    20667.51    328.96 o 
   8   1   7     5547.95     5118.27    112.27 o 
   9   1   7    13334.22    12291.84    212.88 o 
  10   1   7     4048.93     3721.78    195.17 o 
  11   1   7     1863.30     2110.33    120.19 o 
  12   1   7    29710.89    27961.74    538.48 o 
  13   1   7      601.43      712.73    152.95 o 
  14   1   7     9708.61     9545.06    339.60 o 
  15   1   7     1768.17     1939.08    189.19 o 
 -15   2   7     2353.52     2067.28    202.52 o 
 -14   2   7      432.59      193.86    142.21 o 
 -13   2   7     5166.29     5294.81    256.66 o 
 -12   2   7     2171.79     2077.52    144.91 o 
 -11   2   7     8240.96     8154.41    245.05 o 
 -10   2   7     3371.19     3446.75    163.29 o 
  -9   2   7    15757.78    15329.39    248.79 o 
  -8   2   7    30534.82    29828.56    407.42 o 
  -7   2   7     8972.82     9073.62    172.16 o 
  -6   2   7    66681.11    65787.45    838.43 o 
  -5   2   7    14239.26    13999.30    246.71 o 
  -4   2   7    29094.21    28935.87    373.59 o 
  -3   2   7    28124.29    30009.98    365.75 o 
  -2   2   7      125.87      255.49     38.12 o 
  -1   2   7    32091.79    36074.93    385.39 o 
   0   2   7    17497.64    16551.49    253.48 o 
   1   2   7    31977.53    35981.56    347.93 o 
   2   2   7      139.25      186.65     47.57 o 
   3   2   7    27856.91    29577.23    410.71 o 
   4   2   7    29544.61    30504.38    462.29 o 
   5   2   7    14141.35    13884.08    275.20 o 
   6   2   7    66505.38    65531.57   1195.85 o 
   7   2   7     9003.08     9129.10    569.17 o 
   8   2   7    30402.52    29486.26    392.53 o 
   9   2   7    16104.31    15898.96    257.64 o 
  10   2   7     3124.00     3203.28    127.92 o 
  11   2   7     7992.40     7784.21    206.23 o 
  12   2   7     2220.84     2310.04    153.05 o 
  13   2   7     5155.02     4923.54    234.84 o 
  14   2   7      521.74      500.40    148.66 o 
  15   2   7     2358.21     2451.08    202.12 o 
 -15   3   7      158.86      238.76    163.32 o 
 -14   3   7     1832.85     1537.15    193.15 o 
 -13   3   7     6595.68     6012.57    277.50 o 
 -12   3   7      191.34      226.13    106.83 o 
 -11   3   7     1300.52     1381.77    117.39 o 
 -10   3   7    16370.23    15504.31    329.33 o 
  -9   3   7      966.29      980.84     95.84 o 
  -8   3   7    17685.29    17648.23    259.76 o 
  -7   3   7    44404.86    43305.10    530.74 o 
  -6   3   7     4654.10     4938.06    164.48 o 
  -5   3   7    42361.13    43522.27    459.01 o 
  -4   3   7    51619.30    55309.27    620.69 o 
  -3   3   7      154.22      172.01     37.29 o 
  -2   3   7    32097.86    34133.45    363.89 o 
  -1   3   7    15493.92    19374.65    244.72 o 
   0   3   7     1491.11     1510.92     59.47 o 
   1   3   7    15753.41    19890.64   1222.30 o 
   2   3   7    31837.13    34397.51    810.74 o 
   3   3   7      157.80      104.48     37.56 o 
   4   3   7    51590.32    55069.34    701.33 o 
   5   3   7    41920.54    43800.55    654.55 o 
   6   3   7     4723.01     4826.75    216.63 o 
   7   3   7    45094.75    44116.73    603.97 o 
   8   3   7    17777.20    17254.92    328.33 o 
   9   3   7      987.59      859.45     65.53 o 
  10   3   7    16152.34    15591.58    290.31 o 
  11   3   7     1204.35     1086.06     88.57 o 
  12   3   7      169.39      317.88    135.53 o 
  13   3   7     6397.18     5784.63    235.28 o 
  14   3   7     1768.79     1496.55    164.91 o 
  15   3   7      150.39      339.33    138.68 o 
 -15   4   7     5800.97     5348.50    279.07 o 
 -14   4   7     5374.91     5409.32    264.01 o 
 -13   4   7     3064.78     2877.01    201.11 o 
 -12   4   7     6130.00     5977.54    228.61 o 
 -11   4   7     9851.00     9353.15    249.40 o 
 -10   4   7     2997.68     2734.82    160.35 o 
  -9   4   7    19878.51    18795.30    332.75 o 
  -8   4   7     4921.92     4731.51    130.91 o 
  -7   4   7     7171.63     7398.08    165.05 o 
  -6   4   7    34913.87    34350.73    463.57 o 
  -5   4   7    16889.97    16826.30    241.53 o 
  -4   4   7     1311.50     1665.75     78.05 o 
  -3   4   7    49729.61    51644.17    618.23 o 
  -2   4   7    17163.96    18112.24    244.34 o 
  -1   4   7     8564.55     8616.48    142.83 o 
   0   4   7    29442.05    26385.81    353.82 o 
   1   4   7     8124.35     8416.83    510.21 o 
   2   4   7    17575.56    19240.48    410.28 o 
   3   4   7    49958.65    52836.45    696.96 o 
   4   4   7     1313.63     1619.58     88.04 o 
   5   4   7    16826.39    16763.94    299.87 o 
   6   4   7    34979.73    34480.23    513.58 o 
   7   4   7     7358.28     7365.72    168.63 o 
   8   4   7     5054.54     4875.84    313.69 o 
   9   4   7    19195.81    18687.26    293.56 o 
  10   4   7     2921.14     2678.70    147.77 o 
  11   4   7    10109.59     9935.86    214.43 o 
  12   4   7     6011.49     6184.85    208.35 o 
  13   4   7     3131.99     3177.13    172.31 o 
  14   4   7     5527.44     5652.13    307.82 o 
  15   4   7     5680.29     5161.93    595.70 o 
 -15   5   7     6348.30     6317.51    305.98 o 
 -14   5   7     3686.67     3725.32    244.26 o 
 -13   5   7     6608.74     6341.26    290.05 o 
 -12   5   7     4629.03     5252.02    230.21 o 
 -11   5   7    11255.32    10956.21    293.33 o 
 -10   5   7    15397.02    15178.69    330.97 o 
  -9   5   7     8070.72     7776.24    210.23 o 
  -8   5   7    12161.31    11799.50    219.43 o 
  -7   5   7     2505.85     2821.94     97.99 o 
  -6   5   7    18623.81    18100.73    320.16 o 
  -5   5   7      535.84      542.46     54.84 o 
  -4   5   7    31834.74    33588.00    390.29 o 
  -3   5   7    31126.68    33660.98    416.09 o 
  -2   5   7    26850.77    26282.51    326.44 o 
  -1   5   7    40221.12    42720.46    457.93 o 
   0   5   7    12714.01    13280.56    172.56 o 
   1   5   7    40072.86    40889.04   2833.39 o 
   2   5   7    26355.66    24378.38   1375.85 o 
   3   5   7    30953.37    33310.26   1114.42 o 
   4   5   7    31707.20    32732.07    454.69 o 
   5   5   7      539.07      590.11     89.14 o 
   6   5   7    18345.11    18035.68   1276.74 o 
   7   5   7     2406.78     2590.52     99.43 o 
   8   5   7    12496.54    12076.03    241.55 o 
   9   5   7     8123.03     8460.96    259.18 o 
  10   5   7    14829.96    14984.64    362.55 o 
  11   5   7    11318.01    10805.78    250.79 o 
  12   5   7     4956.87     5026.88    218.18 o 
  13   5   7     6784.87     7038.07    269.49 o 
  14   5   7     3506.08     3674.92    219.47 o 
  15   5   7     6431.17     6700.75    353.67 o 
 -14   6   7    11295.53    11204.79    389.99 o 
 -13   6   7      422.99      557.99    159.21 o 
 -12   6   7     4383.69     4210.73    244.09 o 
 -11   6   7     3772.97     3779.10    191.93 o 
 -10   6   7    23933.87    22875.85    455.15 o 
  -9   6   7     3954.13     4107.30    247.57 o 
  -8   6   7     8589.79     8429.40    222.87 o 
  -7   6   7    18825.15    20339.42    320.28 o 
  -6   6   7       92.94       64.12     77.24 o 
  -5   6   7    19678.83    20400.17    284.31 o 
  -4   6   7    22080.89    22909.03    348.10 o 
  -3   6   7     6169.31     6596.84    141.16 o 
  -2   6   7    68030.79    67122.22    748.14 o 
  -1   6   7     1511.18     1848.86    118.70 o 
   0   6   7     6748.31     5754.58    193.54 o 
   1   6   7     1663.82     2111.61    153.87 o 
   2   6   7    67240.69    63262.82   3921.83 o 
   3   6   7     6336.55     7174.40   1748.28 o 
   4   6   7    22091.98    23311.92    941.73 o 
   5   6   7    19070.95    19142.91   1065.78 o 
   6   6   7       80.80      948.04   1403.21 o 
   7   6   7    18153.97    18715.89    931.02 o 
   8   6   7     8842.81     9283.77    277.96 o 
   9   6   7     3852.54     4488.29    212.98 o 
  10   6   7    24240.13    24123.84    523.94 o 
  11   6   7     3817.16     3920.76    159.17 o 
  12   6   7     4477.71     4625.80    209.54 o 
  13   6   7      426.42      898.13    134.29 o 
  14   6   7    11466.48    11556.57    353.05 o 
 -14   7   7      419.92      245.64    163.70 o 
 -13   7   7     1680.49     2065.69    204.21 o 
 -12   7   7      340.94      467.45    133.77 o 
 -11   7   7    12446.11    12971.72    342.98 o 
 -10   7   7     1288.34     1435.05    136.79 o 
  -9   7   7    20324.86    20930.85    398.25 o 
  -8   7   7    12975.29    13616.56    283.99 o 
  -7   7   7      142.15       83.10    100.06 o 
  -6   7   7    14293.48    14672.49    264.19 o 
  -5   7   7     1523.89     1589.93     91.62 o 
  -4   7   7     5467.95     5403.77    139.49 o 
  -3   7   7    49877.33    48725.74    612.40 o 
  -2   7   7     7462.73     6299.24    307.31 o 
  -1   7   7    23906.22    22935.78    316.77 o 
   0   7   7      549.37      715.02     66.56 o 
   1   7   7    24286.49    23077.70    325.14 o 
   2   7   7     7405.71     8048.72  11344.48 o 
   3   7   7    50350.01    46365.91   2838.69 o 
   4   7   7     5521.94     5945.99    887.70 o 
   5   7   7     1398.84     1953.47    911.87 o 
   6   7   7    13883.03    13680.44    820.79 o 
   7   7   7      155.66     1986.50   3575.09 o 
   8   7   7    12967.85    13647.76    343.69 o 
   9   7   7    20078.93    21859.82    522.72 o 
  10   7   7     1353.58     1380.51    130.66 o 
  11   7   7    12358.46    13320.10    292.89 o 
  12   7   7      309.73      274.17    118.09 o 
  13   7   7     1700.95     1612.98    164.22 o 
  14   7   7      445.42      445.71    143.31 o 
 -14   8   7     4406.10     3985.59    299.37 o 
 -13   8   7     1545.53     1166.64    189.73 o 
 -12   8   7     6560.69     6430.09    256.85 o 
 -11   8   7     3784.81     3908.58    207.68 o 
 -10   8   7    18662.96    19220.27    436.35 o 
  -9   8   7    10175.04    10801.13    283.47 o 
  -8   8   7     2384.33     2993.36    187.71 o 
  -7   8   7    17021.76    17114.09    357.48 o 
  -6   8   7     2816.64     3312.70    195.96 o 
  -5   8   7    18255.43    18803.44    429.90 o 
  -4   8   7     8242.63     8237.16    167.20 o 
  -3   8   7    13329.40    13404.62    231.35 o 
  -2   8   7    40550.13    38114.81    468.35 o 
  -1   8   7     6336.93     6404.64    155.78 o 
   0   8   7    16225.25    16091.18    248.62 o 
   1   8   7     6538.53     6715.50    137.57 o 
   2   8   7    40827.27    38343.30    509.36 o 
   3   8   7    13441.14    14303.91   2456.55 o 
   4   8   7     8400.18     8388.77    167.54 o 
   5   8   7    18253.25    18541.14   1045.38 o 
   6   8   7     2954.77     4269.49   2002.34 o 
   7   8   7    17106.21    16621.21   1904.76 o 
   8   8   7     2362.00     4097.86   2109.26 o 
   9   8   7    10283.72    10326.81    325.23 o 
  10   8   7    18152.30    18536.27    515.32 o 
  11   8   7     3787.15     4116.26    349.63 o 
  12   8   7     6328.99     6518.68    294.87 o 
  13   8   7     1543.75     1324.62    153.17 o 
  14   8   7     4291.17     4099.64    275.60 o 
 -13   9   7     4941.71     4717.59    283.93 o 
 -12   9   7     2306.50     2543.15    199.20 o 
 -11   9   7     4197.64     4546.95    230.33 o 
 -10   9   7    11556.65    11735.44    337.81 o 
  -9   9   7     1038.46     1133.30    145.34 o 
  -8   9   7    17354.53    18680.82    367.02 o 
  -7   9   7    12628.54    13749.71    298.33 o 
  -6   9   7     8863.83     8685.68    270.42 o 
  -5   9   7     6339.13     6780.93    189.76 o 
  -4   9   7    15599.19    15066.83    248.07 o 
  -3   9   7     4935.82     4812.63    137.69 o 
  -2   9   7    20199.64    19258.02    283.47 o 
  -1   9   7    20465.17    19310.36    285.85 o 
   1   9   7    20157.28    19413.53    274.23 o 
   2   9   7    20781.78    19254.91    400.82 o 
   3   9   7     5071.38     4949.56    125.59 o 
   4   9   7    15445.67    14583.93    370.53 o 
   5   9   7     6477.07     7165.25   1752.47 o 
   6   9   7     8827.59     8327.25    526.28 o 
   7   9   7    12464.60    13714.58    926.39 o 
   8   9   7    17611.22    19303.06   2029.18 o 
   9   9   7      997.51     1034.22    179.08 o 
  10   9   7    11634.89    11395.55    388.09 o 
  11   9   7     3955.51     4403.70    271.12 o 
  12   9   7     2188.77     2106.12    223.55 o 
  13   9   7     4790.79     4933.96    347.65 o 
 -12  10   7     3617.91     3170.33    240.51 o 
 -11  10   7     1498.97     1491.06    166.37 o 
 -10  10   7      310.86      302.30    132.73 o 
  -9  10   7    13043.45    14274.39    370.12 o 
  -8  10   7     7485.50     7913.22    270.39 o 
  -7  10   7     3129.93     3474.68    221.85 o 
  -6  10   7    23891.80    23280.99    446.72 o 
  -5  10   7     9212.37     9305.18    238.28 o 
  -4  10   7     3958.02     4095.12    213.95 o 
  -3  10   7    22610.29    20849.12    365.70 o 
  -2  10   7     4000.73     3670.82    137.55 o 
  -1  10   7     2610.47     2940.99    153.39 o 
   0  10   7    15207.49    14935.35    245.37 o 
   1  10   7     2540.23     2946.87    150.50 o 
   2  10   7     3667.64     3460.29    276.22 o 
   3  10   7    22286.50    21076.01    361.79 o 
   4  10   7     3960.10     3971.02    246.47 o 
   5  10   7     8684.30     8286.71    305.23 o 
   6  10   7    24000.69    23555.93    624.02 o 
   7  10   7     3162.16     3784.99    304.40 o 
   8  10   7     7250.61     7687.91    255.46 o 
   9  10   7    13236.75    13817.00    476.53 o 
  10  10   7      312.91      456.27    155.31 o 
  11  10   7     1559.44     1766.48    295.60 o 
  12  10   7     3535.49     3430.48    352.65 o 
 -12  11   7     4050.42     4395.25    282.90 o 
 -11  11   7      138.46      177.46    144.58 o 
 -10  11   7     1830.76     1860.09    178.64 o 
  -9  11   7     1903.19     2107.18    174.54 o 
  -8  11   7     7874.08     8291.44    279.09 o 
  -7  11   7    20271.79    20621.69    454.94 o 
  -6  11   7     3162.36     2906.86    276.06 o 
  -5  11   7    17774.17    17289.99    452.59 o 
  -4  11   7    21369.23    21850.81    401.75 o 
  -3  11   7      777.66      721.33    190.58 o 
  -2  11   7     7441.31     7514.73    206.60 o 
  -1  11   7     6986.02     6751.17    272.11 o 
   0  11   7     7738.72     7577.37    188.03 o 
   1  11   7     6744.55     6560.58    316.05 o 
   2  11   7     7294.33     6642.29    215.19 o 
   3  11   7      718.79      615.93    189.25 o 
   4  11   7    21117.00    21173.19    412.96 o 
   5  11   7    17953.88    17416.12    390.43 o 
   6  11   7     3108.86     3539.74    431.31 o 
   7  11   7    19812.21    20644.94    456.57 o 
   8  11   7     7997.05     8809.55    348.66 o 
   9  11   7     1861.31     1834.26    204.19 o 
  10  11   7     1997.90     1947.93    223.99 o 
  11  11   7      153.67      196.74    168.89 o 
  12  11   7     4198.32     4726.45    323.97 o 
 -11  12   7    10077.78     9645.86    383.25 o 
 -10  12   7     1090.68     1224.90    171.50 o 
  -9  12   7     1869.02     2232.23    180.60 o 
  -8  12   7     8578.60     8648.40    293.15 o 
  -7  12   7     2132.38     2269.37    281.62 o 
  -6  12   7    12405.62    12849.18    336.31 o 
  -5  12   7     6290.13     6221.95    237.76 o 
  -4  12   7     7743.94     7578.03    250.54 o 
  -3  12   7     2031.56     2055.32    154.16 o 
  -1  12   7    24593.63    23252.92    660.65 o 
   0  12   7     3156.86     3632.55    161.15 o 
   1  12   7    24624.52    22891.69    446.93 o 
   3  12   7     2067.83     2223.70    230.31 o 
   4  12   7     7546.34     7505.69    213.58 o 
   5  12   7     6456.40     6534.40    199.80 o 
   6  12   7    12568.59    12925.30    324.05 o 
   7  12   7     2085.26     2282.98    397.85 o 
   8  12   7     8315.47     8497.98    321.41 o 
   9  12   7     1792.04     1664.94    208.86 o 
  10  12   7     1152.81     1075.56    202.12 o 
  11  12   7    10420.69    10480.34    371.33 o 
 -10  13   7     1038.83      699.70    181.88 o 
  -9  13   7     5469.34     5353.94    279.57 o 
  -8  13   7     2006.09     1894.67    196.42 o 
  -7  13   7     2216.08     2433.68    181.27 o 
  -6  13   7       28.87        1.13    134.38 o 
  -5  13   7     5566.97     5439.33    229.51 o 
  -4  13   7     4541.14     4537.05    224.87 o 
  -3  13   7     6376.04     6634.03    231.81 o 
  -2  13   7     7823.82     7277.18    275.46 o 
   0  13   7    37394.02    36098.89    728.41 o 
   2  13   7     7602.59     6712.71    243.67 o 
   3  13   7     6238.12     6427.10    434.12 o 
   4  13   7     4867.23     5086.53    362.52 o 
   5  13   7     5818.62     5537.77    284.14 o 
   6  13   7       46.65        3.72    256.56 o 
   7  13   7     2075.38     2201.64    155.76 o 
   8  13   7     1918.02     1750.70    153.04 o 
   9  13   7     5233.05     4991.77    253.62 o 
  10  13   7     1140.45     1330.77    290.88 o 
  -9  14   7     1354.48     1308.81    379.26 o 
  -8  14   7     4253.88     4046.21    265.99 o 
  -7  14   7      740.40      957.49    204.47 o 
  -6  14   7     3745.92     4048.76    242.74 o 
  -5  14   7     2141.97     1973.46    200.18 o 
  -4  14   7     8310.94     7727.20    302.60 o 
  -3  14   7      775.67     1061.68    145.96 o 
  -2  14   7     2820.47     2707.49    250.81 o 
  -1  14   7    17746.35    17317.98    437.28 o 
   1  14   7    17800.36    17207.95    443.30 o 
   2  14   7     2874.79     3101.14    247.90 o 
   3  14   7      755.14     1122.90    319.77 o 
   4  14   7     8321.34     7843.05    487.49 o 
   5  14   7     2126.98     2078.14    191.00 o 
   6  14   7     3931.23     3611.14    205.36 o 
   7  14   7      759.48      791.56    156.59 o 
   8  14   7     4203.08     4723.42    316.39 o 
   9  14   7     1327.93     1929.75    412.72 o 
  -7  15   7     8205.21     8043.93    330.74 o 
  -6  15   7       55.39      222.30    153.61 o 
  -5  15   7    10823.91    11116.60    374.68 o 
  -4  15   7     4204.97     4046.69    241.45 o 
  -3  15   7     2265.98     2538.38    196.78 o 
  -2  15   7     2671.08     2362.98    192.50 o 
  -1  15   7      572.99      677.00    148.84 o 
   0  15   7    13214.52    13074.49    379.36 o 
   1  15   7      525.50      347.14    134.31 o 
   2  15   7     2627.34     2285.63    179.61 o 
   3  15   7     2361.06     2578.41    180.68 o 
   4  15   7     4051.74     3983.09    231.31 o 
   5  15   7    11091.55    11081.18    337.67 o 
   6  15   7       58.73      181.38    131.68 o 
   7  15   7     8008.96     7841.35    346.14 o 
  -5  16   7     3821.64     3949.54    246.65 o 
  -4  16   7     2695.18     2952.84    288.20 o 
  -3  16   7     6514.86     6827.74    295.59 o 
  -2  16   7      886.59      782.09    157.55 o 
  -1  16   7     1567.42     1641.20    227.55 o 
   0  16   7     3316.99     3806.86    216.02 o 
   1  16   7     1535.57     2008.06    184.53 o 
   2  16   7      822.42      540.12    151.31 o 
   3  16   7     6489.16     7024.67    281.93 o 
   4  16   7     2810.07     3313.77    218.67 o 
   5  16   7     3727.37     4114.82    272.15 o 
   0   0   8    55621.96    65962.50   1125.99 o 
   1   0   8      632.64      912.59     59.17 o 
   2   0   8    25937.64    30723.74    352.24 o 
   3   0   8    14317.47    16797.36    207.69 o 
   4   0   8    10293.60    10855.64    176.42 o 
   5   0   8     3779.42     3826.80     90.01 o 
   6   0   8      592.64      530.88     61.22 o 
   7   0   8     8213.93     8098.32    161.98 o 
   8   0   8     3292.54     2977.13     94.34 o 
   9   0   8     8254.34     7702.60    190.82 o 
  10   0   8        3.10      133.28     78.96 o 
  11   0   8      214.40      217.26    100.95 o 
  12   0   8    13345.57    12521.11    537.84 o 
  13   0   8     1176.89     1172.12    154.09 o 
  14   0   8    10721.22    11212.54    346.03 o 
  15   0   8     6918.40     6577.60    338.11 o 
 -15   1   8     5941.25     6283.76    569.41 o 
 -14   1   8     1931.25     2229.73    201.66 o 
 -13   1   8    15756.12    15475.40    561.36 o 
 -12   1   8      600.03      653.66    122.56 o 
 -11   1   8     6806.52     6324.80    274.39 o 
 -10   1   8     1472.73     1312.42    108.48 o 
  -9   1   8     4424.56     4148.97    150.23 o 
  -8   1   8    15249.32    14641.61    227.25 o 
  -7   1   8     3347.62     3494.61    112.56 o 
  -6   1   8    17761.59    16696.68    332.22 o 
  -5   1   8     7009.56     7024.43    120.72 o 
  -4   1   8    18388.13    18746.92    252.54 o 
  -3   1   8     4211.37     4668.81     99.81 o 
  -2   1   8     4144.28     4721.83     94.05 o 
  -1   1   8    63531.04    71845.37    738.54 o 
   0   1   8      480.30      717.29     50.23 o 
   1   1   8    62651.39    69818.66    805.34 o 
   2   1   8     4236.90     4560.46    103.42 o 
   3   1   8     4214.42     4457.01     88.20 o 
   4   1   8    18227.63    18854.90    313.57 o 
   5   1   8     7212.43     7240.33    194.74 o 
   6   1   8    17773.19    17675.07    303.15 o 
   7   1   8     3262.46     3317.13     96.23 o 
   8   1   8    15691.19    15111.34    323.14 o 
   9   1   8     4511.80     4427.68    147.22 o 
  10   1   8     1520.33     1449.83    106.16 o 
  11   1   8     6650.15     6316.34    219.96 o 
  12   1   8      559.45      595.60    157.78 o 
  13   1   8    15244.28    14904.32    717.58 o 
  14   1   8     2003.24     1823.48    213.60 o 
  15   1   8     5603.50     5738.27    281.99 o 
 -15   2   8     1277.98     1302.96    186.82 o 
 -14   2   8     9269.56     9654.69    333.37 o 
 -13   2   8      606.85      581.46    159.71 o 
 -12   2   8     8362.76     7471.43    285.78 o 
 -11   2   8     2129.61     2041.21    156.62 o 
 -10   2   8     2413.18     2400.41    146.90 o 
  -9   2   8     5952.10     5666.56    179.30 o 
  -8   2   8     7492.62     7213.43    210.10 o 
  -7   2   8    37900.86    35530.13    469.77 o 
  -6   2   8     2841.10     3207.92    112.31 o 
  -5   2   8    24543.81    23908.50    295.57 o 
  -4   2   8    16343.50    16357.17    237.03 o 
  -3   2   8     8329.54     8815.24    156.12 o 
  -2   2   8    14572.49    15730.04    204.34 o 
  -1   2   8     3867.57     4530.74     88.64 o 
   0   2   8    34912.82    39663.96    451.74 o 
   1   2   8     3935.61     4474.95     85.75 o 
   2   2   8    14241.70    15483.41    209.80 o 
   3   2   8     8376.82     9215.96    188.79 o 
   4   2   8    16455.21    16285.90    309.97 o 
   5   2   8    24452.15    23763.88    455.87 o 
   6   2   8     2988.76     3263.01    180.98 o 
   7   2   8    38521.14    36450.87    657.36 o 
   8   2   8     7199.22     6555.17    164.88 o 
   9   2   8     6247.46     5882.73    166.77 o 
  10   2   8     2288.12     2288.93    119.27 o 
  11   2   8     2122.74     1954.99    137.46 o 
  12   2   8     8326.82     7673.65    258.20 o 
  13   2   8      593.04      459.65    143.02 o 
  14   2   8     8871.67     8670.40    305.30 o 
  15   2   8     1300.17     1473.92    231.80 o 
 -15   3   8     1304.98     1316.09    192.32 o 
 -14   3   8      679.52      889.61    167.01 o 
 -13   3   8     2513.71     2888.34    207.95 o 
 -12   3   8     6783.95     6419.47    300.24 o 
 -11   3   8     1782.29     1413.84    137.58 o 
 -10   3   8     3161.78     2874.54    157.60 o 
  -9   3   8    20960.51    18981.94    359.73 o 
  -8   3   8     8640.23     8101.12    185.13 o 
  -7   3   8      674.86      640.91     70.00 o 
  -6   3   8    27885.26    28458.32    360.71 o 
  -5   3   8     8084.79     8675.73    151.08 o 
  -4   3   8     5181.47     5042.76    123.39 o 
  -3   3   8    24842.72    27449.25    312.40 o 
  -2   3   8     4890.56     5653.58    106.28 o 
  -1   3   8     6066.77     6390.48    112.75 o 
   0   3   8    12705.11    13673.35    197.45 o 
   1   3   8     5941.78     6152.82    104.91 o 
   2   3   8     4922.03     5325.57    244.15 o 
   3   3   8    24843.52    26993.86    395.03 o 
   4   3   8     4939.08     4712.96    134.07 o 
   5   3   8     8218.78     8714.12    174.97 o 
   6   3   8    27644.74    28178.57    482.73 o 
   7   3   8      635.38      665.74     87.15 o 
   8   3   8     8604.85     8136.41    218.16 o 
   9   3   8    20448.50    19242.89    361.38 o 
  10   3   8     3000.53     2597.13    119.54 o 
  11   3   8     1643.56     1328.16     96.38 o 
  12   3   8     6850.54     6807.59    221.89 o 
  13   3   8     2419.24     2602.32    173.23 o 
  14   3   8      669.27      314.81    130.60 o 
  15   3   8     1315.59     1346.85    194.40 o 
 -14   4   8     1261.02     1275.74    185.68 o 
 -13   4   8     2410.35     2224.94    200.43 o 
 -12   4   8     4075.01     3937.71    258.80 o 
 -11   4   8     8446.01     8082.57    262.39 o 
 -10   4   8    17835.06    16645.19    441.97 o 
  -9   4   8     2147.84     2233.03    228.88 o 
  -8   4   8    10948.44    10498.08    219.69 o 
  -7   4   8    23282.20    22878.53    333.52 o 
  -6   4   8     5908.07     5634.98    138.98 o 
  -5   4   8     8046.30     7603.05    143.58 o 
  -4   4   8    22036.96    23618.78    323.85 o 
  -3   4   8     2235.55     2602.35     87.99 o 
  -2   4   8    15782.39    15551.92    219.98 o 
  -1   4   8    17892.66    18634.74    254.95 o 
   0   4   8     4786.04     5410.32    100.65 o 
   1   4   8    17789.29    18598.47   1153.80 o 
   2   4   8    15937.22    16302.42    318.38 o 
   3   4   8     2115.47     2618.49    138.62 o 
   4   4   8    22023.91    23494.85    374.83 o 
   5   4   8     7863.79     7134.60    175.72 o 
   6   4   8     5528.29     5380.68    159.64 o 
   7   4   8    22847.85    22744.90    446.43 o 
   8   4   8    10971.70    11048.90    285.27 o 
   9   4   8     2011.69     1806.27    159.38 o 
  10   4   8    17459.11    16408.31    331.15 o 
  11   4   8     8873.04     8645.82    267.01 o 
  12   4   8     4045.27     3981.54    202.36 o 
  13   4   8     2517.50     2150.13    169.42 o 
  14   4   8     1254.00     1181.58    162.91 o 
 -14   5   8     1197.14      849.26    201.79 o 
 -13   5   8     2064.54     1944.21    192.68 o 
 -12   5   8     5143.01     4852.90    224.91 o 
 -11   5   8     4899.47     5240.36    212.39 o 
 -10   5   8     5753.28     5664.51    225.79 o 
  -9   5   8     9695.96     9516.14    268.42 o 
  -8   5   8     1028.43     1050.35    100.09 o 
  -7   5   8     7959.39     8464.09    213.51 o 
  -6   5   8     7934.68     7781.55    185.18 o 
  -5   5   8    22199.73    22113.33    299.08 o 
  -4   5   8     2089.37     2610.89     80.03 o 
  -3   5   8    14691.01    14554.39    223.11 o 
  -2   5   8    17657.46    18524.83    234.90 o 
  -1   5   8    13679.35    14011.78    193.39 o 
   0   5   8     5551.46     5536.07    123.14 o 
   1   5   8    13826.20    14513.74    732.36 o 
   2   5   8    17455.49    18364.05    360.39 o 
   3   5   8    14625.13    13781.38    881.89 o 
   4   5   8     2026.19     2022.45    131.95 o 
   5   5   8    21931.02    21480.38    343.61 o 
   6   5   8     7809.00     7365.18    170.87 o 
   7   5   8     7917.69     8596.77    241.50 o 
   8   5   8     1027.17     1239.43    180.24 o 
   9   5   8     9566.33     9881.27    507.84 o 
  10   5   8     5910.18     6141.07    236.28 o 
  11   5   8     4929.77     5202.45    202.21 o 
  12   5   8     5477.11     5570.43    545.86 o 
  13   5   8     2087.70     2161.17    162.43 o 
  14   5   8     1181.90     1219.43    155.56 o 
 -14   6   8      558.94      674.24    175.42 o 
 -13   6   8       58.37      227.33    156.29 o 
 -12   6   8      379.22      254.16    128.41 o 
 -11   6   8    12254.17    12169.93    364.04 o 
 -10   6   8     1704.70     1784.66    154.12 o 
  -9   6   8     7929.24     7569.66    242.24 o 
  -8   6   8     2864.13     2789.82    139.72 o 
  -7   6   8      267.11      146.58     81.93 o 
  -6   6   8    18431.22    18558.53    312.16 o 
  -5   6   8     2501.86     2946.34    109.99 o 
  -4   6   8     8923.10     9280.66    165.77 o 
  -3   6   8    26599.97    26649.29    371.01 o 
  -2   6   8     3231.59     2809.22    106.75 o 
  -1   6   8    17477.34    17190.07    252.39 o 
   0   6   8      732.52      984.50     94.62 o 
   1   6   8    17389.48    17284.90    425.74 o 
   2   6   8     3502.79     3399.48    680.13 o 
   3   6   8    26136.76    25856.59    943.53 o 
   4   6   8     8395.77     8957.92    173.63 o 
   5   6   8     2460.21     2709.04    136.29 o 
   6   6   8    18624.45    19224.05    312.14 o 
   7   6   8      318.02      297.36    101.08 o 
   8   6   8     2866.41     3124.91    208.13 o 
   9   6   8     7660.00     7533.33    340.10 o 
  10   6   8     1541.23     1652.64    239.08 o 
  11   6   8    12222.64    12111.11    317.35 o 
  12   6   8      382.40      365.50    146.51 o 
  13   6   8       79.82       86.35    141.83 o 
  14   6   8      627.16      626.20    142.61 o 
 -13   7   8      698.56      561.29    186.72 o 
 -12   7   8     8150.05     8558.08    292.78 o 
 -11   7   8      570.82      460.11    131.43 o 
 -10   7   8    13468.59    14066.62    593.86 o 
  -9   7   8      690.61      621.91    119.45 o 
  -8   7   8     4832.66     4830.42    202.67 o 
  -7   7   8     6654.24     6723.43    214.09 o 
  -6   7   8      127.45       75.66     94.54 o 
  -5   7   8    10687.28    10594.96    215.25 o 
  -4   7   8    20170.19    20720.94    368.85 o 
  -3   7   8      136.17       40.44    122.22 o 
  -2   7   8    38555.54    36854.07    450.46 o 
  -1   7   8     3359.21     4020.96    137.90 o 
   0   7   8     4988.81     5614.11    103.35 o 
   1   7   8     3383.66     3982.94    201.76 o 
   2   7   8    39079.97    36249.91   2623.49 o 
   3   7   8      123.67     2263.74   5741.72 o 
   4   7   8    19819.49    19481.59    770.84 o 
   5   7   8    10661.76    10401.37    447.81 o 
   6   7   8      145.44     1723.08   2480.88 o 
   7   7   8     6942.11     6617.03    800.39 o 
   8   7   8     4662.50     4881.58    292.90 o 
   9   7   8      671.26      474.27    185.23 o 
  10   7   8    13046.31    13948.37    583.39 o 
  11   7   8      544.51      501.57    137.99 o 
  12   7   8     7867.12     7798.67    320.18 o 
  13   7   8      687.18      610.38    178.88 o 
 -13   8   8     3332.46     3427.42    257.07 o 
 -12   8   8      386.07      180.45    136.34 o 
 -11   8   8    15123.15    15747.19    407.88 o 
 -10   8   8     2807.09     3461.88    194.84 o 
  -9   8   8     7314.93     7439.41    266.15 o 
  -8   8   8     1795.48     2115.99    149.75 o 
  -7   8   8      575.47      957.65    152.66 o 
  -6   8   8     2493.98     3059.37    141.87 o 
  -5   8   8     2123.15     2089.68    128.59 o 
  -4   8   8     5168.71     4405.62    159.21 o 
  -3   8   8    19460.57    19721.85    353.31 o 
  -2   8   8     5898.39     5290.67    194.38 o 
  -1   8   8    22732.23    20884.21    315.13 o 
   0   8   8     2043.50     2142.03     81.52 o 
   1   8   8    23199.15    21294.86    307.85 o 
   2   8   8     5567.34     5002.79    190.21 o 
   3   8   8    19292.41    18642.15   1289.67 o 
   4   8   8     5243.65     5597.00   1129.55 o 
   5   8   8     2168.42     2671.25   1023.71 o 
   6   8   8     2545.65     2638.59    318.89 o 
   7   8   8      559.38     1829.29   1365.83 o 
   8   8   8     1728.55     1644.09    186.28 o 
   9   8   8     7203.98     7652.77    412.68 o 
  10   8   8     2988.46     3428.19    446.19 o 
  11   8   8    14669.52    14392.32    529.99 o 
  12   8   8      314.60      444.51    159.90 o 
  13   8   8     3224.11     2949.05    270.10 o 
 -12   9   8     6279.84     6375.18    268.44 o 
 -11   9   8     2553.88     2671.43    192.13 o 
 -10   9   8     3730.16     3953.46    206.62 o 
  -9   9   8     8148.68     9048.67    284.84 o 
  -8   9   8     1176.87     1600.58    148.74 o 
  -7   9   8      478.99      363.52    114.93 o 
  -6   9   8     8081.58     7597.84    400.19 o 
  -5   9   8     7163.97     7259.61    396.83 o 
  -4   9   8     2024.60     1946.95    122.17 o 
  -3   9   8    18203.65    18010.10    319.55 o 
  -2   9   8     9026.70     8106.71    189.71 o 
  -1   9   8     7447.06     6934.29    179.03 o 
   0   9   8    10289.33    10927.20    183.44 o 
   1   9   8     7481.73     7439.21    175.11 o 
   2   9   8     9546.45     8651.07    302.46 o 
   3   9   8    17911.49    18100.89    779.64 o 
   4   9   8     1870.81     2394.67    691.23 o 
   5   9   8     7169.99     7480.01    683.19 o 
   6   9   8     7758.27     7815.32    775.50 o 
   7   9   8      460.28      606.02    149.22 o 
   8   9   8     1183.36     2026.42    364.38 o 
   9   9   8     8290.82     9559.52    654.41 o 
  10   9   8     3710.45     4525.06    494.52 o 
  11   9   8     2518.39     2513.51    420.16 o 
  12   9   8     6137.59     6195.66    386.69 o 
 -12  10   8     1690.51     1573.79    214.66 o 
 -11  10   8     4206.53     3996.31    233.03 o 
 -10  10   8     9199.70    10195.34    333.58 o 
  -9  10   8      288.00      261.34    123.55 o 
  -8  10   8     6222.36     6114.58    246.89 o 
  -7  10   8    10696.56    10227.46    302.92 o 
  -6  10   8     1237.99     1472.41    345.79 o 
  -5  10   8     4401.40     4424.12    191.78 o 
  -4  10   8    18023.49    18112.74    392.60 o 
  -3  10   8     2745.93     2844.43    356.95 o 
  -2  10   8     9113.12     8362.42    204.28 o 
  -1  10   8     4260.07     4154.61    155.62 o 
   1  10   8     4384.41     4246.64    244.63 o 
   2  10   8     8986.81     8817.38    307.53 o 
   3  10   8     2534.71     2534.76    244.13 o 
   4  10   8    17560.85    17503.15   2344.30 o 
   5  10   8     4411.93     4751.27    629.52 o 
   6  10   8     1115.34     3182.77   3489.54 o 
   7  10   8    10478.05    10727.77   2598.33 o 
   8  10   8     6408.14     6276.34    576.32 o 
   9  10   8      281.46      765.95    334.64 o 
  10  10   8     9508.05    10097.25    645.11 o 
  11  10   8     4233.94     4200.46    298.25 o 
  12  10   8     1643.20     1544.35    212.76 o 
 -11  11   8      567.20      411.64    151.97 o 
 -10  11   8      392.53      455.69    149.19 o 
  -9  11   8     6188.60     6895.33    266.91 o 
  -8  11   8     8649.26     9143.38    299.32 o 
  -7  11   8     1551.89     2095.07    168.98 o 
  -6  11   8    13882.54    14515.78    409.76 o 
  -5  11   8     5370.56     5638.91    219.85 o 
  -4  11   8     7512.62     7097.02    249.99 o 
  -3  11   8    10724.22     9993.75    292.69 o 
  -2  11   8     2048.89     2224.52    149.32 o 
  -1  11   8      548.54      441.46    180.33 o 
   0  11   8      506.55      509.81    109.01 o 
   1  11   8      488.77      515.88    143.18 o 
   2  11   8     2019.16     1887.50    112.06 o 
   3  11   8    10357.02     9571.88    249.43 o 
   4  11   8     7805.88     7168.83    214.94 o 
   5  11   8     5236.02     5224.23    184.27 o 
   6  11   8    13479.79    13431.46   3309.82 o 
   7  11   8     1602.31     1825.67    165.40 o 
   8  11   8     8357.98     9927.62    721.33 o 
   9  11   8     6424.14     6784.82    643.25 o 
  10  11   8      387.50      421.59    173.42 o 
  11  11   8      649.02      315.08    173.16 o 
 -10  12   8      509.32      511.58    158.75 o 
  -9  12   8     6636.58     6675.88    269.04 o 
  -8  12   8      857.19      946.17    154.12 o 
  -7  12   8    16989.68    17004.43    422.30 o 
  -6  12   8      170.21      106.20    115.94 o 
  -5  12   8    10208.56    10508.93    308.11 o 
  -4  12   8     6489.78     6684.92    262.24 o 
  -3  12   8     8407.44     8427.94    257.72 o 
  -2  12   8     4592.38     4133.96    248.87 o 
  -1  12   8      127.78      265.76     98.81 o 
   0  12   8     9964.23     9258.03    267.50 o 
   1  12   8      112.70      231.55     97.43 o 
   2  12   8     4587.13     3977.65    275.75 o 
   3  12   8     8538.86     8041.18    321.31 o 
   4  12   8     6495.97     6675.97    437.83 o 
   5  12   8    10480.34     9957.90    351.34 o 
   6  12   8      119.96       58.74    119.43 o 
   7  12   8    16581.66    16035.66    574.90 o 
   8  12   8      822.66      808.65    181.74 o 
   9  12   8     6678.51     6289.43    341.79 o 
  10  12   8      560.45      771.54    186.26 o 
  -9  13   8     2780.90     2899.15    235.17 o 
  -8  13   8     6426.94     7174.51    316.04 o 
  -7  13   8      339.06      411.89    153.85 o 
  -6  13   8     4651.34     4884.72    222.11 o 
  -5  13   8     2436.22     2059.73    164.47 o 
  -4  13   8     5982.50     5528.46    234.59 o 
  -3  13   8     1143.52     1115.46    342.08 o 
  -2  13   8     2579.13     2655.81    169.18 o 
  -1  13   8    15164.76    14734.41    387.34 o 
   1  13   8    14857.04    14922.70    564.58 o 
   2  13   8     2519.41     2258.99    157.06 o 
   3  13   8     1107.84      873.78    323.48 o 
   4  13   8     6288.91     5982.98    227.89 o 
   5  13   8     2491.27     1948.92    466.64 o 
   6  13   8     4603.70     4739.93    320.07 o 
   7  13   8      284.72      272.92    147.81 o 
   8  13   8     6226.31     6690.60    355.60 o 
   9  13   8     2673.86     2316.38    232.44 o 
  -7  14   8     1523.12     1944.06    196.79 o 
  -6  14   8     1038.81     1157.01    177.39 o 
  -5  14   8      733.89      665.33    156.12 o 
  -4  14   8     2880.17     2950.86    216.08 o 
  -3  14   8     1894.72     1865.75    178.07 o 
  -2  14   8     9382.52     9315.90    365.48 o 
  -1  14   8      192.72      431.88    164.31 o 
   0  14   8    15498.09    14359.78    405.74 o 
   2  14   8     8991.24     8565.12    491.66 o 
   3  14   8     1929.07     1872.14    151.89 o 
   4  14   8     2868.77     2798.99    215.21 o 
   5  14   8      765.53      525.21    129.46 o 
   6  14   8     1082.28      854.06    140.07 o 
   7  14   8     1437.40     1872.83    297.46 o 
  -5  15   8      637.76      589.12    156.21 o 
  -4  15   8     1462.97     1468.95    178.15 o 
  -3  15   8     1776.98     1601.49    178.73 o 
  -2  15   8      510.25      658.56    150.81 o 
  -1  15   8    15549.71    15504.93    591.42 o 
   0  15   8     5006.80     5123.72    245.55 o 
   1  15   8    14934.13    14797.29    415.53 o 
   2  15   8      470.65      485.27    135.49 o 
   3  15   8     1822.05     1699.73    200.72 o 
   4  15   8     1480.28     1102.96    147.61 o 
   5  15   8      654.39      545.54    152.42 o 
  -2  16   8     3496.37     2944.23    219.33 o 
  -1  16   8     5038.28     4959.29    303.76 o 
   0  16   8     5022.58     5154.91    278.00 o 
   1  16   8     5217.03     5004.09    297.86 o 
   2  16   8     3363.28     3269.55    256.75 o 
   0   0   9        2.29       15.83     27.92 o 
   1   0   9      766.32     1010.19     56.39 o 
   2   0   9      398.88      581.26     45.06 o 
   3   0   9       67.18      351.63     41.90 o 
   4   0   9     1601.78     1360.38     88.68 o 
   5   0   9     2152.71     1936.26     67.00 o 
   6   0   9     3849.69     3827.73    106.20 o 
   7   0   9      206.25      234.02     62.46 o 
   8   0   9        4.21       29.46     62.90 o 
   9   0   9     3913.27     3867.72    140.39 o 
  10   0   9     3542.02     3409.83    158.72 o 
  11   0   9      975.14      888.60    127.91 o 
  12   0   9      439.39      486.39    137.34 o 
  13   0   9      813.33      760.68    155.53 o 
  14   0   9     1882.53     2071.62    192.96 o 
 -14   1   9     3778.34     3381.82    291.95 o 
 -13   1   9      737.53      510.24    149.18 o 
 -12   1   9       77.78      106.33    116.03 o 
 -11   1   9     3905.41     3460.14    178.97 o 
 -10   1   9     2937.96     2894.24    163.28 o 
  -9   1   9     1454.70     1215.33    101.75 o 
  -8   1   9     1331.24      935.48     89.90 o 
  -7   1   9      945.78     1017.91    154.56 o 
  -6   1   9      365.49      549.12     61.83 o 
  -5   1   9     2584.75     3174.66     90.15 o 
  -4   1   9       60.13      284.63     42.26 o 
  -3   1   9      158.12      105.43     40.00 o 
  -2   1   9     3855.93     4528.99     94.20 o 
  -1   1   9       32.42       75.43     33.65 o 
   0   1   9       26.94       70.90     34.04 o 
   1   1   9       33.44       79.03     22.62 o 
   2   1   9     3868.46     4228.61     94.64 o 
   3   1   9      137.47      140.98     35.42 o 
   4   1   9       77.25      188.69     41.29 o 
   5   1   9     2564.00     2905.52    210.80 o 
   6   1   9      401.21      475.74     66.70 o 
   7   1   9     1027.78     1196.98     80.92 o 
   8   1   9     1210.70     1078.20     84.47 o 
   9   1   9     1553.54     1407.80     97.92 o 
  10   1   9     2792.62     2631.98    136.09 o 
  11   1   9     3789.11     3657.82    175.48 o 
  12   1   9       40.71       58.85    117.90 o 
  13   1   9      760.43      539.59    141.54 o 
  14   1   9     3766.58     3360.95    290.88 o 
 -14   2   9     2428.63     2237.53    260.83 o 
 -13   2   9     3094.97     3196.51    219.64 o 
 -12   2   9       81.88       19.34    111.83 o 
 -11   2   9     1234.14     1173.31    123.99 o 
 -10   2   9     3158.28     2902.09    157.86 o 
  -9   2   9      599.71      536.15    127.46 o 
  -8   2   9     1106.96     1139.57     95.00 o 
  -7   2   9     2400.95     2037.22    106.13 o 
  -6   2   9     2393.26     2228.46     91.22 o 
  -5   2   9      859.22      917.59     64.77 o 
  -4   2   9      288.16      376.45     46.64 o 
  -3   2   9     1033.21     1142.86     72.60 o 
  -2   2   9        3.92       97.07     37.72 o 
  -1   2   9     3211.17     3277.90     86.86 o 
   0   2   9      580.31      472.79     42.29 o 
   1   2   9     3257.89     3354.19     88.77 o 
   2   2   9        3.76       86.61     29.13 o 
   3   2   9      919.82     1169.22    123.35 o 
   4   2   9      377.31      417.09     73.44 o 
   5   2   9      717.68      692.35     77.34 o 
   6   2   9     2618.84     2704.52    169.82 o 
   7   2   9     2492.27     2253.86    215.35 o 
   8   2   9     1192.91     1163.41    101.80 o 
   9   2   9      514.93      437.91     79.95 o 
  10   2   9     3296.80     3094.83    130.20 o 
  11   2   9     1156.58     1392.20    123.67 o 
  12   2   9       80.51      110.79    103.55 o 
  13   2   9     3058.10     2817.27    177.20 o 
  14   2   9     2425.24     2571.70    186.01 o 
 -14   3   9     2247.40     1815.34    195.33 o 
 -13   3   9     1040.83     1288.88    197.50 o 
 -12   3   9     2854.92     2670.49    182.00 o 
 -11   3   9     3602.13     3356.26    185.78 o 
 -10   3   9     1740.64     1708.25    144.56 o 
  -9   3   9     1812.44     1900.05    156.54 o 
  -8   3   9      181.86      182.37     77.75 o 
  -7   3   9      617.75      755.12     87.89 o 
  -6   3   9     2053.09     2134.19    108.35 o 
  -5   3   9     2859.78     3141.96     96.63 o 
  -4   3   9     1301.22     1521.08     68.75 o 
  -3   3   9      127.88      277.82     46.14 o 
  -2   3   9     1154.06     1569.35     68.68 o 
  -1   3   9      167.31      379.43     43.54 o 
   0   3   9     1657.50     1854.33     61.52 o 
   1   3   9      129.65      411.61     37.47 o 
   2   3   9     1013.30     1593.83    193.47 o 
   3   3   9      134.45      411.11     62.86 o 
   4   3   9     1156.67     1372.23    106.81 o 
   5   3   9     3222.85     3529.48    279.35 o 
   6   3   9     1963.94     1959.64    140.33 o 
   7   3   9      634.46      814.06    119.40 o 
   8   3   9      184.62      222.08     94.26 o 
   9   3   9     1885.83     1782.10    145.46 o 
  10   3   9     1595.03     1543.11    107.26 o 
  11   3   9     3632.22     3231.87    192.94 o 
  12   3   9     2871.57     2720.42    214.67 o 
  13   3   9     1042.49     1155.34    165.19 o 
  14   3   9     2141.46     2304.36    249.03 o 
 -14   4   9     1135.22     1003.06    192.84 o 
 -13   4   9     2738.89     2821.33    218.25 o 
 -12   4   9      985.83      854.43    141.61 o 
 -11   4   9     2149.21     2173.17    157.93 o 
 -10   4   9     2694.41     2506.12    163.23 o 
  -9   4   9      829.03      673.78    110.94 o 
  -8   4   9     4043.68     3873.80    164.55 o 
  -7   4   9      393.53      313.06     99.77 o 
  -6   4   9     2815.26     2539.44    103.17 o 
  -5   4   9     2971.99     3582.02    113.55 o 
  -4   4   9       72.00       43.80     45.05 o 
  -3   4   9     1775.79     1802.68     78.89 o 
  -2   4   9      804.16     1170.79     62.28 o 
  -1   4   9        4.55      109.14     38.33 o 
   0   4   9      938.92      779.42     50.66 o 
   1   4   9        0.80      123.57     37.64 o 
   2   4   9      878.48     1195.05     84.28 o 
   3   4   9     1658.22     1515.41    100.52 o 
   4   4   9       79.69       77.05     50.33 o 
   5   4   9     2963.71     3247.85    119.51 o 
   6   4   9     3045.79     2785.52    145.07 o 
   7   4   9      384.81      344.87    117.58 o 
   8   4   9     4042.33     3440.75    222.72 o 
   9   4   9      794.61     1030.02    174.42 o 
  10   4   9     2789.58     2491.65    185.55 o 
  11   4   9     2185.08     2068.80    175.67 o 
  12   4   9     1156.46      771.77    157.55 o 
  13   4   9     2784.68     2836.19    224.62 o 
  14   4   9     1181.11     1295.63    239.02 o 
 -13   5   9     3259.84     3715.48    247.41 o 
 -12   5   9      946.29     1387.41    149.35 o 
 -11   5   9      835.80     1134.59    171.46 o 
 -10   5   9      360.75      294.61    115.46 o 
  -9   5   9     2734.83     2364.16    159.33 o 
  -8   5   9     2642.30     2343.94    145.22 o 
  -7   5   9     4574.16     4691.51    186.94 o 
  -6   5   9     2051.63     2191.42    122.32 o 
  -5   5   9      154.00      143.44     53.89 o 
  -4   5   9     3797.94     4538.37    120.32 o 
  -3   5   9     2540.37     2599.27     87.26 o 
  -2   5   9      571.22      727.16     99.70 o 
  -1   5   9     2305.46     2777.60     99.90 o 
   0   5   9     1545.27     1701.57     68.36 o 
   1   5   9     2314.51     2530.78    145.93 o 
   2   5   9      467.74      655.15    119.84 o 
   3   5   9     2831.38     2595.84    138.69 o 
   4   5   9     3895.73     4524.89    138.69 o 
   5   5   9      157.08      221.76     63.27 o 
   6   5   9     1975.23     2033.05    135.74 o 
   7   5   9     4611.83     4662.12    253.63 o 
   8   5   9     2557.12     2393.96    197.73 o 
   9   5   9     2763.63     2573.60    222.17 o 
  10   5   9      385.58      121.72    180.08 o 
  11   5   9      930.30      701.30    140.04 o 
  12   5   9     1025.51     1009.35    246.67 o 
  13   5   9     3409.53     3408.67    263.86 o 
 -13   6   9      796.39      780.44    175.01 o 
 -12   6   9     5711.53     5011.47    240.72 o 
 -11   6   9      618.06      726.24    137.66 o 
 -10   6   9      110.65      132.47    106.95 o 
  -9   6   9     2959.26     3130.17    176.80 o 
  -8   6   9     1204.12     1197.56    120.13 o 
  -7   6   9      116.67       75.56     89.61 o 
  -6   6   9      234.01      247.63     88.59 o 
  -5   6   9     2118.38     2188.64    131.91 o 
  -4   6   9     1527.56     1506.16     97.53 o 
  -3   6   9     1849.14     1589.23     94.76 o 
  -2   6   9     1982.70     2053.31     88.91 o 
  -1   6   9      155.83      179.80     49.31 o 
   0   6   9     3265.65     3774.03    145.59 o 
   1   6   9      166.53      129.42     69.79 o 
   2   6   9     2246.36     2299.79    114.32 o 
   3   6   9     1675.92     1452.02    113.85 o 
   4   6   9     1672.13     1513.41    110.51 o 
   5   6   9     2004.17     2053.84    186.76 o 
   6   6   9      244.40      179.34     89.46 o 
   7   6   9      127.99      161.19    117.23 o 
   8   6   9     1155.25     1037.15    155.94 o 
   9   6   9     2860.72     3083.50    234.20 o 
  10   6   9       72.76      159.88    249.12 o 
  11   6   9      697.12      948.14    316.05 o 
  12   6   9     5833.98     5338.69    791.98 o 
  13   6   9      797.15      357.55    172.86 o 
 -13   7   9     2874.92     2428.20    333.63 o 
 -12   7   9      717.62      713.39    144.96 o 
 -11   7   9     3216.57     2978.74    195.16 o 
 -10   7   9      712.09      787.00    132.66 o 
  -9   7   9        5.04       49.62    106.29 o 
  -8   7   9     5266.53     5602.55    214.02 o 
  -7   7   9       52.37       50.26     90.32 o 
  -6   7   9      470.94      460.86     99.24 o 
  -5   7   9     2477.93     2512.48    144.88 o 
  -4   7   9      940.51     1296.93     93.47 o 
  -3   7   9     1704.38     1946.72    111.98 o 
  -2   7   9     2827.28     3388.85    130.89 o 
  -1   7   9     2098.56     1849.16    142.26 o 
   0   7   9      283.39      363.41     80.50 o 
   1   7   9     2222.92     1861.30    137.39 o 
   2   7   9     2885.30     3425.57    186.30 o 
   3   7   9     1856.33     2278.79    215.63 o 
   4   7   9      920.32     1295.80    272.36 o 
   5   7   9     2520.62     2600.64    214.13 o 
   6   7   9      397.54      210.99    128.18 o 
   7   7   9       46.46       27.78    159.05 o 
   8   7   9     5524.85     5470.58    359.94 o 
   9   7   9        1.35       44.62    256.56 o 
  10   7   9      768.59      933.27    293.74 o 
  11   7   9     3135.93     3193.94    453.62 o 
  12   7   9      741.32      954.16    170.76 o 
  13   7   9     2870.06     2704.62    248.18 o 
 -12   8   9     4348.25     3840.46    226.96 o 
 -11   8   9      187.17      106.21    133.26 o 
 -10   8   9     1755.44     1766.80    221.54 o 
  -9   8   9     7857.57     8134.33    277.17 o 
  -8   8   9       64.48       39.80    106.22 o 
  -7   8   9     5374.30     6125.47    225.86 o 
  -6   8   9      875.04     1182.45    122.31 o 
  -5   8   9     2340.28     2428.43    151.26 o 
  -4   8   9     4526.55     4844.14    180.79 o 
  -3   8   9     1288.75     1179.79    138.07 o 
  -2   8   9     1023.13      834.69    196.78 o 
  -1   8   9     1247.14     1259.02     95.09 o 
   0   8   9      200.07      305.97    103.37 o 
   1   8   9     1246.32     1265.38    101.56 o 
   2   8   9     1056.06     1193.99    483.41 o 
   3   8   9     1293.58     1401.22    296.82 o 
   4   8   9     4485.48     4428.45    406.39 o 
   5   8   9     2240.10     2345.08    347.91 o 
   6   8   9      837.52      880.91    236.11 o 
   7   8   9     5764.66     6196.18    381.23 o 
   8   8   9       69.12       74.36    249.12 o 
   9   8   9     8062.43     7551.69    624.66 o 
  10   8   9     1705.92     2584.16    401.57 o 
  11   8   9      153.62      725.05    334.64 o 
  12   8   9     4152.28     4480.44    535.42 o 
 -11   9   9     2894.79     2601.18    196.73 o 
 -10   9   9      522.43      410.19    140.81 o 
  -9   9   9       54.55       70.95    115.52 o 
  -8   9   9     9914.66    10505.98    307.38 o 
  -7   9   9       64.19       50.52    102.17 o 
  -6   9   9     4752.96     4844.00    207.64 o 
  -5   9   9     1882.16     1847.80    149.92 o 
  -4   9   9      784.16      650.20    153.97 o 
  -3   9   9     2230.52     2301.00    143.22 o 
  -2   9   9      244.76      197.57     84.76 o 
  -1   9   9      741.71      828.68    133.23 o 
   0   9   9     2554.06     2269.95    173.37 o 
   1   9   9      849.83      899.08    131.28 o 
   2   9   9      180.07      320.48    208.41 o 
   3   9   9     2300.53     2524.82    305.43 o 
   4   9   9      746.34     1257.66    789.71 o 
   5   9   9     1851.34     1427.41    355.28 o 
   6   9   9     4792.31     5069.57    354.82 o 
   7   9   9       76.35        3.72    256.56 o 
   8   9   9    10181.60    10239.95    702.74 o 
   9   9   9       49.56        7.44    249.12 o 
  10   9   9      596.02      858.91    345.79 o 
  11   9   9     2615.37     2803.53    464.78 o 
 -11  10   9     3058.11     2682.68    207.85 o 
 -10  10   9      648.33      517.47    143.30 o 
  -9  10   9     2426.84     1981.38    172.34 o 
  -8  10   9      463.48      448.96    135.62 o 
  -7  10   9     3702.61     3858.99    201.66 o 
  -6  10   9      120.92      124.54    111.35 o 
  -5  10   9      595.02      588.81    116.31 o 
  -4  10   9     2484.33     2431.58    152.32 o 
  -3  10   9     1166.02      875.26    191.28 o 
  -2  10   9     2352.04     2314.26    190.72 o 
  -1  10   9     2784.26     2508.70    302.47 o 
   0  10   9     1671.34     1564.22    118.34 o 
   1  10   9     2643.42     2472.96    228.46 o 
   2  10   9     2545.33     2509.99    157.44 o 
   3  10   9     1071.43      861.06    208.13 o 
   4  10   9     2587.73     2469.20    334.98 o 
   5  10   9      553.59      657.74    208.67 o 
   6  10   9       85.60        3.72    234.25 o 
   7  10   9     3809.78     3959.89    472.21 o 
   8  10   9      443.44      628.38    308.61 o 
   9  10   9     2542.44     2111.94    405.28 o 
  10  10   9      599.83      721.33    360.67 o 
  11  10   9     3169.43     4142.09    494.52 o 
 -10  11   9     3268.46     3256.97    243.56 o 
  -9  11   9     1393.86     1420.27    163.14 o 
  -8  11   9      132.25      176.94    125.51 o 
  -7  11   9     1392.02     1499.50    154.32 o 
  -6  11   9      624.48      578.90    131.90 o 
  -5  11   9        8.85       35.85    102.51 o 
  -4  11   9     1617.34     1787.07    153.50 o 
  -3  11   9     5098.01     5315.89    406.84 o 
  -2  11   9     2566.18     2940.70    161.53 o 
  -1  11   9     4594.80     4868.05    378.89 o 
   0  11   9     3258.52     3244.34    302.19 o 
   1  11   9     4510.10     4634.88    171.75 o 
   2  11   9     2351.33     2480.80    177.67 o 
   3  11   9     5187.47     5001.81    176.19 o 
   4  11   9     1576.95     1522.97    123.99 o 
   5  11   9       24.12        1.73    173.64 o 
   6  11   9      666.27      654.41    304.89 o 
   7  11   9     1306.13     1561.65    349.51 o 
   8  11   9      173.22        3.72    271.43 o 
   9  11   9     1262.75      862.62    356.95 o 
  10  11   9     3361.49     3569.48    490.80 o 
  -9  12   9     1763.81     1845.20    183.92 o 
  -8  12   9     3854.71     3772.14    221.90 o 
  -7  12   9      357.96      313.00    135.07 o 
  -6  12   9     4988.27     5126.96    235.06 o 
  -5  12   9      706.76      850.91    132.74 o 
  -4  12   9     2043.70     2092.96    177.77 o 
  -3  12   9     2239.25     2112.44    151.36 o 
  -2  12   9     2204.59     2310.02    169.64 o 
  -1  12   9      324.01      247.89    213.74 o 
   0  12   9     3761.13     3411.98    309.92 o 
   1  12   9      260.04      197.57    181.16 o 
   2  12   9     2177.13     1865.39    145.97 o 
   3  12   9     2271.63     2065.05    156.76 o 
   4  12   9     2240.66     2072.95    172.56 o 
   5  12   9      816.17      547.77    126.53 o 
   6  12   9     4968.25     5484.36    565.17 o 
   7  12   9      349.07      438.75    330.92 o 
   8  12   9     3594.38     4015.67    542.86 o 
   9  12   9     1789.96     1227.01    375.54 o 
  -7  13   9     5412.49     5009.61    267.90 o 
  -6  13   9      492.83      338.93    139.28 o 
  -5  13   9     4787.24     4439.95    277.42 o 
  -4  13   9     2075.94     2387.15    183.97 o 
  -3  13   9      183.48      239.47    117.71 o 
  -2  13   9     1615.21     1553.10    171.12 o 
  -1  13   9       47.02      109.70    118.55 o 
   0  13   9       10.14      112.49    215.20 o 
   1  13   9       39.83      144.25    109.01 o 
   2  13   9     1588.49     1537.96    148.98 o 
   3  13   9      230.44      278.20    107.17 o 
   4  13   9     2184.00     1860.18    192.30 o 
   5  13   9     5052.42     4337.30    278.10 o 
   6  13   9      500.33      457.23    161.64 o 
   7  13   9     5284.34     4409.80    531.70 o 
  -6  14   9     4029.10     4182.56    292.61 o 
  -5  14   9     1404.46     1549.86    180.94 o 
  -4  14   9     2082.52     1919.84    193.61 o 
  -3  14   9     4008.16     3740.37    245.26 o 
  -2  14   9     1322.66     1174.25    201.79 o 
  -1  14   9     1732.64     1862.27    171.64 o 
   0  14   9      888.16      621.57    140.63 o 
   1  14   9     1709.14     1619.94    251.97 o 
   2  14   9     1312.32     1379.13    147.97 o 
   3  14   9     3963.36     3530.33    189.03 o 
   4  14   9     2207.08     1658.56    189.46 o 
   5  14   9     1412.43      943.69    179.37 o 
   6  14   9     4113.55     3976.57    295.60 o 
  -3  15   9     1330.10     1370.93    283.05 o 
  -2  15   9     3499.19     3092.35    221.67 o 
  -1  15   9     2244.92     2091.24    232.92 o 
   0  15   9     5297.40     5520.45    261.04 o 
   1  15   9     2270.78     1954.71    211.45 o 
   2  15   9     3401.40     3291.40    203.40 o 
   3  15   9     1339.36     1559.70    192.62 o 
   0   0  10    20843.92    23697.33    471.71 o 
   1   0  10      454.91      383.70     46.26 o 
   2   0  10     6369.98     7819.24    135.08 o 
   3   0  10     9944.67    10486.31    157.16 o 
   4   0  10     3982.22     3794.15    102.47 o 
   5   0  10    19758.38    20491.00    350.30 o 
   6   0  10      745.55      798.81     83.28 o 
   7   0  10     1125.74     1268.48    120.82 o 
   8   0  10      268.29       97.34     71.51 o 
   9   0  10    16349.50    15024.54    289.60 o 
  10   0  10     2515.77     2269.00    153.75 o 
  11   0  10     5479.92     5442.97    201.95 o 
  12   0  10    12297.54    11621.28    355.58 o 
  13   0  10        4.42      136.50    136.30 o 
 -13   1  10     3712.74     3188.39    215.17 o 
 -12   1  10       53.00      193.52    132.14 o 
 -11   1  10    12321.58    11558.00    299.36 o 
 -10   1  10     9661.27     8936.19    276.68 o 
  -9   1  10      547.04      460.30     99.72 o 
  -8   1  10     9347.14     8643.81    222.77 o 
  -7   1  10     1031.86     1035.96     97.28 o 
  -6   1  10    14448.30    14507.38    345.04 o 
  -5   1  10     2645.78     2718.68    133.86 o 
  -4   1  10    21638.90    22238.14    293.62 o 
  -3   1  10     1469.87     1896.85     93.15 o 
  -2   1  10     3991.74     4990.22    111.57 o 
  -1   1  10    16906.68    19140.83    249.87 o 
   0   1  10      246.56      370.74     48.58 o 
   1   1  10    16751.74    18617.53    261.37 o 
   2   1  10     4334.52     5400.80    119.11 o 
   3   1  10     1224.63     1558.89     94.54 o 
   4   1  10    22282.66    22666.31    292.18 o 
   5   1  10     2470.89     2580.46    178.48 o 
   6   1  10    14708.14    14543.32    282.64 o 
   7   1  10     1064.35     1154.18     92.33 o 
   8   1  10     9188.38     8965.01    279.36 o 
   9   1  10      554.13      531.12     94.63 o 
  10   1  10     9570.50     9073.67    323.98 o 
  11   1  10    12080.28    11301.29    289.27 o 
  12   1  10       66.74      240.10    130.47 o 
  13   1  10     3750.17     3093.78    203.30 o 
 -13   2  10     3595.42     2633.97    296.78 o 
 -12   2  10     6223.91     6170.29    250.89 o 
 -11   2  10      298.01      196.25    112.92 o 
 -10   2  10     6562.19     6246.89    229.19 o 
  -9   2  10     5146.40     5318.87    191.75 o 
  -8   2  10     4693.72     4505.25    178.40 o 
  -7   2  10    12300.63    11892.27    248.19 o 
  -6   2  10     4387.28     4202.70    150.83 o 
  -5   2  10    18788.26    18334.76    328.37 o 
  -4   2  10    13375.23    13419.86    262.98 o 
  -3   2  10     6118.51     6199.51    124.11 o 
  -2   2  10    11451.35    11981.67    187.34 o 
  -1   2  10     3836.26     4727.77    106.97 o 
   0   2  10     6981.82     7807.66    145.07 o 
   1   2  10     4122.91     5206.29    116.40 o 
   2   2  10    12352.82    13640.85    205.90 o 
   3   2  10     6539.28     6585.74    134.17 o 
   4   2  10    12598.50    12676.97    259.39 o 
   5   2  10    18902.12    17578.16    475.21 o 
   6   2  10     4530.75     4716.19    213.05 o 
   7   2  10    12093.96    11546.20    330.22 o 
   8   2  10     4867.88     4477.53    178.13 o 
   9   2  10     5302.63     5339.42    168.22 o 
  10   2  10     6543.35     5857.14    197.08 o 
  11   2  10      298.37      117.56    108.72 o 
  12   2  10     6062.33     6101.00    269.23 o 
  13   2  10     3529.97     3345.73    205.11 o 
 -13   3  10      442.21      324.20    161.83 o 
 -12   3  10     3791.92     3182.98    256.20 o 
 -11   3  10     5526.80     5434.81    222.30 o 
 -10   3  10     1272.24     1191.57    144.42 o 
  -9   3  10     9162.29     8980.77    260.68 o 
  -8   3  10     2627.13     2538.54    153.45 o 
  -7   3  10     3477.57     3485.70    221.06 o 
  -6   3  10    13282.70    13235.40    274.67 o 
  -5   3  10     5675.00     6003.41    170.11 o 
  -4   3  10     5647.87     5527.41    152.90 o 
  -3   3  10    22575.54    23802.89    302.52 o 
  -2   3  10     3858.07     4330.42    105.71 o 
  -1   3  10     1600.02     1770.44     69.53 o 
   0   3  10     9709.56     9384.08    152.41 o 
   1   3  10     1553.89     1834.55     73.12 o 
   2   3  10     4109.77     4691.84    144.47 o 
   3   3  10    22338.14    23396.90    655.33 o 
   4   3  10     5594.03     5705.02    254.46 o 
   5   3  10     5592.83     5558.48    217.23 o 
   6   3  10    13422.01    13538.65    363.49 o 
   7   3  10     3619.46     3549.05    267.80 o 
   8   3  10     2642.75     3008.81    433.10 o 
   9   3  10     9422.21     9371.01    321.77 o 
  10   3  10     1248.26     1091.73    147.84 o 
  11   3  10     5450.88     5406.97    265.06 o 
  12   3  10     3759.85     3758.05    245.33 o 
  13   3  10      471.54      405.83    165.20 o 
 -13   4  10     6762.57     6366.50    329.45 o 
 -12   4  10     2968.53     2519.18    182.44 o 
 -11   4  10     1535.92     1447.88    148.37 o 
 -10   4  10    10353.59     9662.59    289.78 o 
  -9   4  10     2702.60     2287.40    159.54 o 
  -8   4  10     5642.99     5320.13    197.90 o 
  -7   4  10     3426.60     3409.89    151.07 o 
  -6   4  10      798.48      789.24     97.74 o 
  -5   4  10     3900.40     3744.62    142.62 o 
  -4   4  10    13870.49    13964.67    256.49 o 
  -3   4  10     1696.21     2348.51    104.44 o 
  -2   4  10    15663.91    16145.06    239.04 o 
  -1   4  10    15232.14    16779.16    231.78 o 
   0   4  10     5635.36     5872.31    121.98 o 
   1   4  10    16125.81    17217.96    279.10 o 
   2   4  10    14863.62    15665.01    407.20 o 
   3   4  10     1697.85     2223.95    157.75 o 
   4   4  10    13971.21    13497.57    634.40 o 
   5   4  10     3824.53     3720.21    214.18 o 
   6   4  10      752.82      595.04    128.43 o 
   7   4  10     3487.91     3485.71    274.74 o 
   8   4  10     5636.48     5600.48    356.25 o 
   9   4  10     2696.83     2628.56    395.99 o 
  10   4  10    10610.97     9653.50    518.69 o 
  11   4  10     1487.16     1475.99    186.90 o 
  12   4  10     3146.71     2741.47    485.23 o 
  13   4  10     7034.46     7243.29    477.79 o 
 -12   5  10     6470.74     5410.00    255.07 o 
 -11   5  10     4127.54     4184.00    208.45 o 
 -10   5  10     4551.84     4209.51    262.46 o 
  -9   5  10     2876.23     3150.64    170.46 o 
  -8   5  10     1464.82     1466.95    126.13 o 
  -7   5  10    10977.05    10756.79    290.69 o 
  -6   5  10     1721.16     1849.59    132.09 o 
  -5   5  10     2745.28     2577.99    143.23 o 
  -4   5  10     1537.10     1825.36    118.23 o 
  -3   5  10     7810.52     7808.29    190.76 o 
  -2   5  10    18154.12    17808.90    364.51 o 
  -1   5  10     4905.98     4878.26    137.18 o 
   0   5  10    22967.19    21433.44    332.44 o 
   1   5  10     4623.20     4721.24    109.99 o 
   2   5  10    18239.82    18363.18    391.95 o 
   3   5  10     7686.98     7273.78    266.25 o 
   4   5  10     1487.12     1425.17    199.61 o 
   5   5  10     2909.68     3147.80    285.34 o 
   6   5  10     1729.93     2026.14    240.56 o 
   7   5  10    10837.19    12267.40    530.92 o 
   8   5  10     1425.68     1796.15    232.67 o 
   9   5  10     2842.82     2640.68    289.21 o 
  10   5  10     4509.11     3974.77    479.65 o 
  11   5  10     4282.72     4989.84    535.42 o 
  12   5  10     6635.92     5138.57    580.04 o 
 -12   6  10      795.29      716.87    158.69 o 
 -11   6  10     2745.56     2765.14    222.84 o 
 -10   6  10      521.68      426.01    128.56 o 
  -9   6  10     8815.40     8180.15    271.98 o 
  -8   6  10    13010.22    12923.46    320.03 o 
  -7   6  10      125.91      112.15     96.98 o 
  -6   6  10    13271.86    13665.87    318.78 o 
  -5   6  10      808.76      835.55    107.00 o 
  -4   6  10      728.15      699.17     95.62 o 
  -3   6  10    10684.08    10259.40    235.05 o 
  -2   6  10     4387.78     4164.78    148.56 o 
  -1   6  10    17803.60    17582.02    321.83 o 
   0   6  10       21.44      225.20     65.45 o 
   1   6  10    18185.59    17754.96    343.61 o 
   2   6  10     4404.59     5058.68   1883.85 o 
   3   6  10    10738.22    10445.76    338.03 o 
   4   6  10      689.51     1051.73    184.90 o 
   5   6  10      814.52     1162.20    199.44 o 
   6   6  10    13818.82    15145.47    575.50 o 
   7   6  10      146.11       95.06    172.08 o 
   8   6  10    12892.09    14078.34    571.80 o 
   9   6  10     8822.57     8617.04    470.62 o 
  10   6  10      490.86      390.41    297.46 o 
  11   6  10     2779.20     2468.89    405.28 o 
  12   6  10      757.10      936.99    356.95 o 
 -12   7  10      108.40      376.44    158.26 o 
 -11   7  10     1272.08     1331.64    159.56 o 
 -10   7  10     5711.01     5444.83    233.91 o 
  -9   7  10     3863.10     3697.15    203.51 o 
  -8   7  10     4250.78     4247.87    196.24 o 
  -7   7  10    21094.60    21580.70    714.25 o 
  -6   7  10       53.70      224.12    103.31 o 
  -5   7  10     8763.47     9223.85    289.01 o 
  -4   7  10     4340.29     4346.95    179.82 o 
  -3   7  10     3300.66     2995.22    153.66 o 
  -2   7  10    15582.50    15056.45    290.19 o 
  -1   7  10     2321.12     2387.11    156.17 o 
   0   7  10      130.56      206.75     62.11 o 
   1   7  10     2356.36     2279.95    497.63 o 
   2   7  10    15521.69    15269.26    867.97 o 
   3   7  10     3379.72     3199.89    207.67 o 
   4   7  10     4401.81     4184.11    296.65 o 
   5   7  10     8801.56     9461.82    471.67 o 
   6   7  10       56.99       31.29    164.18 o 
   7   7  10    21300.38    22264.09    814.84 o 
   8   7  10     4301.00     4645.83    357.31 o 
   9   7  10     4039.36     4439.54    516.83 o 
  10   7  10     5654.27     6016.06    580.04 o 
  11   7  10     1230.63     1398.05    382.98 o 
  12   7  10       99.95      271.43    345.79 o 
 -11   8  10     1650.89     1159.27    165.00 o 
 -10   8  10     1407.12     1544.55    158.22 o 
  -9   8  10     3404.21     3669.34    200.07 o 
  -8   8  10    16565.22    17136.68    398.84 o 
  -7   8  10      569.74      733.97    125.58 o 
  -6   8  10    20052.45    19563.34    420.60 o 
  -5   8  10      253.11      422.54    107.19 o 
  -4   8  10     6470.29     6066.17    209.18 o 
  -3   8  10     3397.08     3439.20    165.95 o 
  -2   8  10     4648.44     4702.63    249.67 o 
  -1   8  10     8658.34     7745.40    336.36 o 
   0   8  10      469.53      532.28     74.83 o 
   1   8  10     8414.56     7856.83    209.39 o 
   2   8  10     4811.17     5650.59   2716.88 o 
   3   8  10     3397.32     3593.86    224.27 o 
   4   8  10     6405.21     6256.13    347.88 o 
   5   8  10      245.26      266.22    189.95 o 
   6   8  10    20054.59    20955.29    739.69 o 
   7   8  10      585.15      903.53    223.48 o 
   8   8  10    16885.67    17007.10    940.71 o 
   9   8  10     3396.90     4056.57    498.24 o 
  10   8  10     1370.92     2223.49    397.85 o 
  11   8  10     1697.29     1766.15    423.88 o 
 -10   9  10     1084.77     1130.43    158.03 o 
  -9   9  10     3344.42     3455.86    260.48 o 
  -8   9  10      486.08      527.47    125.93 o 
  -7   9  10    11811.19    12319.06    336.70 o 
  -6   9  10     6530.33     7083.32    245.52 o 
  -5   9  10     4967.37     5071.06    215.71 o 
  -4   9  10     1824.39     1612.72    133.90 o 
  -3   9  10     8264.14     7353.61    240.16 o 
  -2   9  10     4962.04     4776.29    191.85 o 
  -1   9  10      995.87      974.86    323.48 o 
   0   9  10    14627.79    14236.49    289.93 o 
   1   9  10     1062.35     1553.47    281.15 o 
   2   9  10     5037.51     4576.85    270.34 o 
   3   9  10     8450.52     8098.27    334.89 o 
   4   9  10     1817.64     1708.40    263.99 o 
   5   9  10     4941.45     5547.84    385.01 o 
   6   9  10     6560.80     7297.95    420.67 o 
   7   9  10    12140.92    12340.74    803.13 o 
   8   9  10      488.80      840.32    323.48 o 
   9   9  10     3453.64     4446.98    524.27 o 
  10   9  10     1148.54     1509.59    386.69 o 
 -10  10  10     3860.60     3549.88    392.27 o 
  -9  10  10      203.67      152.76    129.69 o 
  -8  10  10     1956.55     1999.59    172.88 o 
  -7  10  10     6211.31     5690.66    248.86 o 
  -6  10  10      544.41      797.69    131.28 o 
  -5  10  10     7055.87     6622.05    246.84 o 
  -4  10  10     8645.21     8411.13    267.15 o 
  -3  10  10     1646.41     1702.51    200.76 o 
  -2  10  10     5650.57     5713.64    215.61 o 
  -1  10  10     8760.73     8426.40    245.48 o 
   1  10  10     8811.17     7925.12    203.26 o 
   2  10  10     5836.63     5618.98    191.55 o 
   3  10  10     1677.37     1714.96    213.63 o 
   4  10  10     8812.89     8836.65    469.04 o 
   5  10  10     7052.07     6350.70    561.45 o 
   6  10  10      594.71      613.50    308.61 o 
   7  10  10     6137.24     5536.42    583.76 o 
   8  10  10     1969.60     2275.54    409.00 o 
   9  10  10      206.33      323.48    330.92 o 
  -9  11  10     3290.59     3327.80    516.83 o 
  -8  11  10     2530.92     2412.18    183.03 o 
  -7  11  10     1039.17      776.35    146.03 o 
  -6  11  10     4557.36     4326.50    215.88 o 
  -5  11  10     3370.36     3241.61    187.16 o 
  -4  11  10     2386.21     2335.28    166.67 o 
  -3  11  10     8091.35     6993.85    244.66 o 
  -2  11  10     2846.62     2608.30    163.88 o 
  -1  11  10     7348.65     6880.20    363.61 o 
   0  11  10    11640.13    11742.38    427.65 o 
   1  11  10     7167.84     6694.00    306.63 o 
   2  11  10     2802.29     2262.61    166.79 o 
   3  11  10     8233.13     7314.34    293.44 o 
   4  11  10     2288.75     2078.48    394.13 o 
   5  11  10     3358.55     2836.99    435.03 o 
   6  11  10     4495.49     3904.12    501.96 o 
   7  11  10     1013.12      751.08    338.36 o 
   8  11  10     2606.72     1650.89    386.69 o 
  -7  12  10      687.29      880.60    156.65 o 
  -6  12  10     1116.43     1175.86    158.73 o 
  -5  12  10     4365.53     4177.12    215.28 o 
  -4  12  10     4932.12     4769.80    264.30 o 
  -3  12  10     1338.37     1390.70    149.77 o 
  -2  12  10     7827.27     7644.77    302.19 o 
  -1  12  10     2011.13     2034.46    156.72 o 
   0  12  10    12958.21    11786.97    315.43 o 
   1  12  10     2029.46     2237.68    150.28 o 
   2  12  10     7498.90     7345.03    444.70 o 
   3  12  10     1321.31     1264.01    181.74 o 
   4  12  10     5244.75     4792.77    539.14 o 
   5  12  10     4430.02     4513.91    501.96 o 
   6  12  10     1071.41     1476.13    382.98 o 
   7  12  10      724.57      539.14    368.10 o 
  -6  13  10     2461.72     2349.41    235.79 o 
  -5  13  10      642.02      755.94    154.56 o 
  -4  13  10     6659.57     6456.54    291.16 o 
  -3  13  10      774.10      431.97    143.29 o 
  -2  13  10     2342.16     2225.25    189.55 o 
  -1  13  10     9184.32     8678.86    455.64 o 
   0  13  10      535.83      450.59    129.91 o 
   1  13  10     9157.60     8522.64    288.94 o 
   2  13  10     2291.51     2480.05    241.94 o 
   3  13  10      783.44      958.89    176.51 o 
   4  13  10     6871.41     7254.25    369.10 o 
   5  13  10      695.88      770.47    254.70 o 
   6  13  10     2484.65     1937.19    438.75 o 
  -3  14  10     5936.84     5459.30    268.55 o 
  -2  14  10      293.69      334.59    170.66 o 
  -1  14  10      556.66      482.94    144.42 o 
   0  14  10     3889.03     3780.56    221.75 o 
   1  14  10      530.71      377.81    129.72 o 
   2  14  10      300.84      431.36    139.25 o 
   3  14  10     6171.41     6244.94    498.24 o 
   0   0  11       91.70      240.79     95.53 o 
   1   0  11    29606.75    34512.91    532.13 o 
   2   0  11    18951.54    19926.71    395.08 o 
   3   0  11      705.27     1103.02     96.21 o 
   4   0  11    26292.99    26637.71    463.17 o 
   5   0  11     3431.89     3175.23    119.97 o 
   6   0  11      755.71      641.76     94.85 o 
   7   0  11      570.48      695.13     83.80 o 
   8   0  11    23030.75    20270.08    429.80 o 
   9   0  11     2200.04     2031.90    142.23 o 
  10   0  11     7288.82     6633.86    260.91 o 
  11   0  11     7941.97     7245.25    308.05 o 
  12   0  11      510.61      396.07    158.08 o 
 -12   1  11    11281.66    11335.61    438.78 o 
 -11   1  11      837.40      759.07    129.07 o 
 -10   1  11     2457.10     2204.89    155.31 o 
  -9   1  11    14929.99    14175.20    320.06 o 
  -8   1  11     5006.51     4013.92    176.29 o 
  -7   1  11    12588.25    11811.26    278.52 o 
  -6   1  11     4161.68     4281.85    147.87 o 
  -5   1  11    20456.42    19748.23    632.00 o 
  -4   1  11     5669.82     5999.16    182.36 o 
  -3   1  11    27829.13    30264.75    456.23 o 
  -2   1  11    15026.07    16576.15    288.10 o 
  -1   1  11      136.46      336.50     72.89 o 
   0   1  11    30093.08    34531.89    538.33 o 
   1   1  11      134.30      247.19     59.66 o 
   2   1  11    14878.71    16413.96    259.96 o 
   3   1  11    27680.77    29394.91    519.19 o 
   4   1  11     5515.23     5986.57    230.18 o 
   5   1  11    20440.43    20425.82    572.40 o 
   6   1  11     4194.32     3948.09    156.15 o 
   7   1  11    12809.57    11573.76    269.99 o 
   8   1  11     5003.28     4485.84    175.17 o 
   9   1  11    14746.66    13851.21    363.20 o 
  10   1  11     2370.16     2341.50    148.50 o 
  11   1  11      824.29      913.41    125.20 o 
  12   1  11    11261.70    10906.63    337.91 o 
 -12   2  11     1939.35     1757.69    179.78 o 
 -11   2  11     5226.24     4463.03    216.15 o 
 -10   2  11     1602.55     1444.32    147.55 o 
  -9   2  11    11469.57    10174.77    280.66 o 
  -8   2  11    14457.33    13317.50    328.89 o 
  -7   2  11     6542.93     6243.16    220.15 o 
  -6   2  11    18448.85    17996.07    374.21 o 
  -5   2  11     8761.40     8593.87    313.17 o 
  -4   2  11    17628.73    17883.93    371.81 o 
  -3   2  11    18767.83    20252.31    365.71 o 
  -2   2  11       58.14      119.82     62.21 o 
  -1   2  11    18252.50    19753.41    316.05 o 
   0   2  11    19372.37    21059.89    348.57 o 
   1   2  11    18019.75    19666.27    339.52 o 
   2   2  11       59.69       95.36     68.06 o 
   3   2  11    18868.47    20244.75    314.85 o 
   4   2  11    17482.41    18001.98    422.52 o 
   5   2  11     9027.86     9126.36    266.67 o 
   6   2  11    18830.13    18027.16    530.56 o 
   7   2  11     6376.27     6206.14    341.69 o 
   8   2  11    14516.07    13606.28    372.02 o 
   9   2  11    11381.06    10435.38    269.28 o 
  10   2  11     1582.30     1635.65    147.68 o 
  11   2  11     5106.48     4337.89    258.71 o 
  12   2  11     1916.27     1738.73    199.38 o 
 -12   3  11      219.13      253.22    149.59 o 
 -11   3  11     5020.91     4553.43    224.37 o 
 -10   3  11    11238.83    10049.81    294.97 o 
  -9   3  11     1282.26     1256.35    150.18 o 
  -8   3  11     8845.78     8058.80    252.15 o 
  -7   3  11    16440.01    15944.20    353.70 o 
  -6   3  11      706.29      779.50    195.94 o 
  -5   3  11    10680.07    10633.53    264.73 o 
  -4   3  11    19810.32    20664.76    410.82 o 
  -3   3  11      224.91      262.53     78.20 o 
  -2   3  11    20920.36    21475.06    349.99 o 
  -1   3  11    23221.12    25471.58    411.26 o 
   0   3  11     1426.81     1652.15    101.46 o 
   1   3  11    23036.66    24980.40    466.28 o 
   2   3  11    20926.71    21583.81    458.70 o 
   3   3  11      215.36      223.63    144.13 o 
   4   3  11    20127.79    20532.85    739.92 o 
   5   3  11    10780.89    10585.71    458.74 o 
   6   3  11      679.19      757.72    302.99 o 
   7   3  11    16417.04    16464.30    502.84 o 
   8   3  11     8690.67     8492.06    422.34 o 
   9   3  11     1247.67     1077.69    188.59 o 
  10   3  11    11231.18    10482.38    527.76 o 
  11   3  11     5047.40     4547.37    301.65 o 
  12   3  11      230.42      412.12    171.27 o 
 -12   4  11     9154.23     8649.79    300.95 o 
 -11   4  11     7017.71     6586.04    448.52 o 
 -10   4  11     3394.09     2984.55    177.63 o 
  -9   4  11    13778.77    13344.53    330.89 o 
  -8   4  11     3070.30     2780.55    162.04 o 
  -7   4  11     1836.27     2151.82    241.21 o 
  -6   4  11    12513.36    11626.46    294.78 o 
  -5   4  11     8886.35     8867.67    251.73 o 
  -4   4  11      255.55      168.94     84.74 o 
  -3   4  11    25350.07    24533.15    442.78 o 
  -2   4  11    14008.46    14488.58    344.68 o 
  -1   4  11     6307.84     7260.98    179.51 o 
   0   4  11    29131.18    28384.07    439.82 o 
   1   4  11     6151.69     7196.00    187.67 o 
   2   4  11    13794.24    14787.75    484.44 o 
   3   4  11    25874.77    25951.35   1882.03 o 
   4   4  11      252.27      172.21    159.24 o 
   5   4  11     8433.45     8876.81    554.01 o 
   6   4  11    12655.41    12056.26    525.34 o 
   7   4  11     1801.20     1708.36    258.96 o 
   8   4  11     3007.16     2372.19    280.00 o 
   9   4  11    13801.82    12813.82    569.17 o 
  10   4  11     3480.96     3067.52    438.75 o 
  11   4  11     7092.76     7369.49    650.69 o 
  12   4  11     9188.59     9622.73    736.21 o 
 -11   5  11     8179.00     7529.11    280.31 o 
 -10   5  11     5997.41     5784.69    370.62 o 
  -9   5  11     1517.67     1424.23    214.90 o 
  -8   5  11     7501.55     7116.22    236.01 o 
  -7   5  11     3228.75     3009.85    163.03 o 
  -6   5  11    19327.35    19698.47    444.67 o 
  -5   5  11      416.99      498.98     99.87 o 
  -4   5  11    11228.44    10726.48    265.57 o 
  -3   5  11     7647.66     8143.62    228.64 o 
  -2   5  11    11058.06    10459.43    241.59 o 
  -1   5  11    22347.24    22116.51    383.30 o 
   0   5  11     4498.94     4311.83    146.11 o 
   1   5  11    22279.90    21952.43    413.37 o 
   2   5  11    11232.55    10866.10    445.23 o 
   3   5  11     7645.30     8629.71    394.45 o 
   4   5  11    10639.55    10488.00    563.27 o 
   5   5  11      425.95      445.68    188.29 o 
   6   5  11    19322.61    20819.84    715.00 o 
   7   5  11     3188.22     3001.38    289.80 o 
   8   5  11     7437.24     6789.35    412.75 o 
   9   5  11     1564.77     1345.70    249.77 o 
  10   5  11     5961.89     5376.53    572.60 o 
  11   5  11     8266.80     7715.29    676.71 o 
 -11   6  11     1210.31     1157.33    154.18 o 
 -10   6  11     8812.54     8317.01    279.02 o 
  -9   6  11     1271.59     1181.45    187.30 o 
  -8   6  11     1957.50     2032.95    152.20 o 
  -7   6  11    25150.61    25771.39    645.09 o 
  -6   6  11       80.16      153.49     97.92 o 
  -5   6  11    25144.47    24511.28    492.44 o 
  -4   6  11     8077.66     8491.90    245.80 o 
  -3   6  11     1987.68     1972.18    127.63 o 
  -2   6  11    17713.38    16861.62    363.46 o 
  -1   6  11     5482.65     6129.95    167.66 o 
   0   6  11     4262.40     3581.13    155.75 o 
   1   6  11     5622.44     5669.69    193.56 o 
   2   6  11    17996.96    18386.05    650.40 o 
   3   6  11     1843.41     2220.22    241.64 o 
   4   6  11     8174.18     8651.22    422.15 o 
   5   6  11    25047.56    23584.99    831.98 o 
   6   6  11       77.21        0.00    161.29 o 
   7   6  11    25187.71    26151.78    913.50 o 
   8   6  11     1972.24     1895.07    266.77 o 
   9   6  11     1270.48     1494.72    371.82 o 
  10   6  11     8723.38     8979.48    706.46 o 
  11   6  11     1051.25     1383.17    375.54 o 
 -10   7  11      615.62      401.36    133.49 o 
  -9   7  11     8941.88     8578.51    287.21 o 
  -8   7  11     5273.46     5194.91    304.95 o 
  -7   7  11      310.81      554.77    120.01 o 
  -6   7  11    30444.34    29723.87    763.77 o 
  -5   7  11     2462.69     2935.33    161.83 o 
  -4   7  11     3659.44     3826.79    196.40 o 
  -3   7  11    19745.83    19002.84    392.48 o 
  -2   7  11     5398.33     4838.48    192.36 o 
  -1   7  11     9498.58     9258.65    216.58 o 
   0   7  11        2.00       89.03     65.26 o 
   1   7  11     9736.32     9810.79    264.88 o 
   2   7  11     5317.80     5179.67    360.67 o 
   3   7  11    19892.64    19322.16    673.92 o 
   4   7  11     3711.47     2881.38    291.80 o 
   5   7  11     2441.77     2380.25    266.08 o 
   6   7  11    30527.84    31272.47    990.82 o 
   7   7  11      318.63      418.21    209.89 o 
   8   7  11     5315.67     5718.61    539.14 o 
   9   7  11     8971.23    10489.07    732.49 o 
  10   7  11      587.00      691.59    338.36 o 
 -10   8  11     7227.53     7997.59    292.37 o 
  -9   8  11     1659.48     1773.58    166.27 o 
  -8   8  11      665.29      800.53    140.38 o 
  -7   8  11     9944.77    10259.47    306.22 o 
  -6   8  11      745.25     1084.96    133.65 o 
  -5   8  11    10191.68     9738.63    420.59 o 
  -4   8  11     4967.47     4626.65    200.53 o 
  -3   8  11     4486.83     4522.50    188.16 o 
  -2   8  11    16498.29    15217.55    348.61 o 
  -1   8  11     5371.08     5509.33    189.88 o 
   0   8  11    18750.92    18048.94    428.18 o 
   1   8  11     5280.85     5058.53    197.39 o 
   2   8  11    16532.15    14627.69    605.68 o 
   3   8  11     4353.03     4932.05    346.57 o 
   4   8  11     4957.26     4519.29    643.25 o 
   5   8  11    10100.95    10928.64    529.73 o 
   6   8  11      763.98      952.43    230.04 o 
   7   8  11     9993.66    10392.40    739.92 o 
   8   8  11      671.11      899.81    316.05 o 
   9   8  11     1768.87     1866.54    409.00 o 
  10   8  11     7121.32     8365.97    710.18 o 
  -9   9  11      349.70      525.32    141.64 o 
  -8   9  11     3058.29     2916.44    191.26 o 
  -7   9  11     4195.60     4270.80    214.34 o 
  -6   9  11     2820.47     2693.76    216.95 o 
  -5   9  11     1303.46     1539.37    145.60 o 
  -4   9  11     9336.90     9562.17    287.31 o 
  -3   9  11     3136.96     3376.12    179.59 o 
  -2   9  11    12462.69    11744.09    317.36 o 
  -1   9  11    20337.66    18335.82    399.75 o 
   0   9  11     3540.50     3372.90    162.45 o 
   1   9  11    20339.16    18816.19    481.40 o 
   2   9  11    12364.51    10882.83    495.25 o 
   3   9  11     3150.03     3077.78    302.05 o 
   4   9  11     9294.78     9722.99    502.15 o 
   5   9  11     1301.18     1600.24    358.81 o 
   6   9  11     2724.05     2561.85    420.16 o 
   7   9  11     4218.06     4956.38    539.14 o 
   8   9  11     3307.80     3290.62    475.93 o 
   9   9  11      340.78      494.52    330.92 o 
  -8  10  11     2654.50     2503.98    187.57 o 
  -7  10  11      605.89      638.81    139.58 o 
  -6  10  11     8878.95     8516.79    381.28 o 
  -5  10  11     4962.10     5061.34    224.15 o 
  -4  10  11     2405.33     2523.44    170.67 o 
  -3  10  11    16158.17    14793.09    388.01 o 
  -2  10  11     3463.44     3049.57    171.51 o 
  -1  10  11     4261.84     3906.35    259.01 o 
   0  10  11    10670.47    10441.06    267.74 o 
   1  10  11     4321.37     4128.09    189.56 o 
   2  10  11     3395.72     3337.76    315.37 o 
   3  10  11    16165.10    15628.45    630.59 o 
   4  10  11     2479.46     2771.12    338.36 o 
   5  10  11     4966.73     4666.35    513.11 o 
   6  10  11     8885.52     9366.17    706.46 o 
   7  10  11      642.68      810.57    353.23 o 
   8  10  11     2636.76     2669.68    457.34 o 
  -7  11  11     9870.84     9942.30    364.74 o 
  -6  11  11      732.33      525.82    141.05 o 
  -5  11  11     7413.81     6829.93    263.63 o 
  -4  11  11     9712.78     9403.53    302.86 o 
  -3  11  11     2755.52     2929.86    179.55 o 
  -2  11  11     5987.56     5611.58    228.64 o 
  -1  11  11     3329.59     2869.13    204.63 o 
   0  11  11     2644.03     2489.41    240.97 o 
   1  11  11     3270.72     2672.05    213.66 o 
   2  11  11     5871.65     5689.55    279.08 o 
   3  11  11     2784.06     2684.83    219.53 o 
   4  11  11     9652.62    10392.40    765.95 o 
   5  11  11     7477.07     7402.96    654.41 o 
   6  11  11      631.15      241.68    334.64 o 
   7  11  11     9719.75    10608.06    791.98 o 
  -5  12  11     2627.26     2371.26    185.21 o 
  -4  12  11    11668.64    10833.12    332.92 o 
  -3  12  11     2932.02     2986.13    197.77 o 
  -2  12  11     1441.89     1473.58    154.82 o 
  -1  12  11     9297.09     8589.72    308.40 o 
   0  12  11     1412.13     1519.56    150.45 o 
   1  12  11     9267.40     7985.25    487.62 o 
   2  12  11     1443.75     1481.82    295.60 o 
   3  12  11     2990.65     3547.17    479.65 o 
   4  12  11    11796.42    12188.29    821.72 o 
   5  12  11     2474.09     2833.28    457.34 o 
  -3  13  11     7817.40     7545.03    307.15 o 
  -2  13  11     3602.95     3355.25    242.17 o 
  -1  13  11       15.01       36.39    139.90 o 
   0  13  11    12834.43    12011.19    397.19 o 
   1  13  11       12.40      130.00    127.09 o 
   2  13  11     3487.47     3329.77    270.71 o 
   3  13  11     7810.19     7320.38    773.39 o 
   0   0  12    16554.45    18707.80    491.47 o 
   1   0  12      297.46      369.52     87.05 o 
   2   0  12     6680.68     7806.33    211.10 o 
   3   0  12     4264.52     4577.62    160.56 o 
   4   0  12      754.07      794.50     84.35 o 
   5   0  12      576.96      645.54     86.35 o 
   6   0  12      924.74      892.26    105.34 o 
   7   0  12     2326.84     2294.75    124.89 o 
   8   0  12     1675.81     1647.54    136.20 o 
   9   0  12     2455.48     1904.18    143.86 o 
  10   0  12      252.37      171.58    119.17 o 
  11   0  12      437.88      499.39    139.74 o 
 -11   1  12      111.59      204.85    125.63 o 
 -10   1  12      451.84      340.28    127.97 o 
  -9   1  12     3141.32     2643.65    204.47 o 
  -8   1  12     4812.09     4317.52    274.05 o 
  -7   1  12      816.09      723.07    117.07 o 
  -6   1  12     2403.03     1976.42    173.29 o 
  -5   1  12     3216.21     3232.54    168.70 o 
  -4   1  12     9060.26     8470.53    234.11 o 
  -3   1  12     2076.36     2324.16    128.42 o 
  -2   1  12      598.89      686.10    150.83 o 
  -1   1  12    13138.92    13818.27    536.14 o 
   0   1  12       52.97       80.85     82.99 o 
   1   1  12    12888.50    14575.25    275.55 o 
   2   1  12      552.48      669.52     82.70 o 
   3   1  12     2017.82     2074.71    107.81 o 
   4   1  12     8930.20     9359.24    216.00 o 
   5   1  12     3479.48     3523.60    167.50 o 
   6   1  12     2502.15     2529.88    143.14 o 
   7   1  12      808.55      763.78    120.29 o 
   8   1  12     4924.41     4315.62    221.01 o 
   9   1  12     2943.41     2446.03    178.42 o 
  10   1  12      463.87      194.63    134.00 o 
  11   1  12      130.05      120.39    143.58 o 
 -11   2  12     1161.65     1125.30    164.33 o 
 -10   2  12     2983.15     2729.76    188.37 o 
  -9   2  12     4624.69     3669.99    201.87 o 
  -8   2  12     2866.57     2628.57    170.53 o 
  -7   2  12     6173.77     5977.89    229.76 o 
  -6   2  12      868.27     1090.97    140.61 o 
  -5   2  12     5403.06     5142.71    210.72 o 
  -4   2  12     3023.20     3523.71    175.44 o 
  -3   2  12     3060.78     3257.36    162.58 o 
  -2   2  12     2741.62     2964.01    142.28 o 
  -1   2  12      309.20      357.98     96.36 o 
   0   2  12    10619.34    10976.30    259.98 o 
   1   2  12      270.99      308.64     76.61 o 
   2   2  12     2472.66     2740.55    129.36 o 
   3   2  12     2924.69     3144.61    128.76 o 
   4   2  12     3300.16     3743.07    150.18 o 
   5   2  12     5341.46     5499.89    281.86 o 
   6   2  12      914.90     1032.97     98.62 o 
   7   2  12     6554.53     6664.50    317.95 o 
   8   2  12     2654.70     2708.74    230.94 o 
   9   2  12     4898.74     4331.79    230.23 o 
  10   2  12     2826.87     2410.08    177.86 o 
  11   2  12     1135.90      912.82    196.45 o 
 -11   3  12     1014.98      642.03    185.61 o 
 -10   3  12     1446.47     1326.36    154.76 o 
  -9   3  12     3865.97     3445.53    200.98 o 
  -8   3  12     4378.00     4640.76    212.89 o 
  -7   3  12       59.33      120.32    104.34 o 
  -6   3  12     6143.93     6267.63    232.70 o 
  -5   3  12     2238.04     2275.56    155.58 o 
  -4   3  12     1921.09     1838.19    142.76 o 
  -3   3  12     4031.73     4326.64    182.00 o 
  -2   3  12     1885.07     1944.73    131.89 o 
  -1   3  12     2360.27     2354.48    144.05 o 
   0   3  12     3848.90     4280.68    158.77 o 
   1   3  12     2278.97     2255.32    114.63 o 
   2   3  12     1806.68     2046.33    102.38 o 
   3   3  12     3960.49     4567.70    174.79 o 
   4   3  12     1785.93     1462.16    208.41 o 
   5   3  12     2087.83     2190.99    301.18 o 
   6   3  12     6374.57     6086.29    371.46 o 
   7   3  12       56.35      173.37    169.20 o 
   8   3  12     4409.78     4532.59    300.58 o 
   9   3  12     3648.61     4000.10    289.05 o 
  10   3  12     1428.14     1282.78    342.08 o 
  11   3  12     1016.45     1148.93    375.54 o 
 -10   4  12     2743.71     2460.44    193.73 o 
  -9   4  12     2230.96     2245.95    183.29 o 
  -8   4  12     1584.41     1477.40    254.22 o 
  -7   4  12     5355.85     5186.70    236.49 o 
  -6   4  12     3628.47     3535.13    188.40 o 
  -5   4  12     2082.57     2024.81    156.08 o 
  -4   4  12     6962.37     6577.59    237.36 o 
  -3   4  12      816.42      884.35    116.35 o 
  -2   4  12     3956.65     3963.61    185.92 o 
  -1   4  12     8607.87     8762.54    259.15 o 
   0   4  12      275.04      253.93     76.39 o 
   1   4  12     8446.96     8303.94    217.64 o 
   2   4  12     4120.10     4043.18    173.07 o 
   3   4  12      748.89      640.89    180.08 o 
   4   4  12     7107.82     8319.03    417.82 o 
   5   4  12     2146.25     2229.09    252.36 o 
   6   4  12     3467.18     3435.94    301.03 o 
   7   4  12     5312.60     5242.99    375.86 o 
   8   4  12     1418.30     1426.78    392.27 o 
   9   4  12     2147.03     1974.94    290.30 o 
  10   4  12     2696.11     2896.49    453.62 o 
 -10   5  12     1115.02      883.74    158.91 o 
  -9   5  12     3076.68     2768.68    197.05 o 
  -8   5  12     1406.57     1623.99    156.05 o 
  -7   5  12     2378.49     2835.34    181.38 o 
  -6   5  12     2014.03     2126.99    158.81 o 
  -5   5  12     5035.29     4967.87    220.52 o 
  -4   5  12      355.36      319.27    127.73 o 
  -3   5  12     3500.83     3419.60    174.07 o 
  -2   5  12     4753.35     4738.86    198.87 o 
  -1   5  12     4001.98     4117.47    181.25 o 
   0   5  12     2577.68     2376.39    134.64 o 
   1   5  12     4271.86     4326.42    175.33 o 
   2   5  12     4578.59     4946.67    179.04 o 
   3   5  12     3485.94     3370.40    286.30 o 
   4   5  12      362.50      529.04    295.60 o 
   5   5  12     5118.13     5274.21    356.07 o 
   6   5  12     2074.60     1948.42    256.33 o 
   7   5  12     2390.75     2736.48    294.33 o 
   8   5  12     1337.30     1160.44    409.00 o 
   9   5  12     2863.88     3037.78    431.31 o 
  10   5  12     1247.36     1383.17    353.23 o 
  -9   6  12       92.80       21.77    121.54 o 
  -8   6  12      626.11      636.26    137.17 o 
  -7   6  12      165.09      200.36    117.98 o 
  -6   6  12    10840.69     9889.37    325.23 o 
  -5   6  12      386.34      324.96    109.51 o 
  -4   6  12     4557.98     4233.67    203.40 o 
  -3   6  12     6231.14     6518.10    241.65 o 
  -2   6  12      949.60      982.88    118.75 o 
  -1   6  12     2247.91     2098.51    145.88 o 
   0   6  12     1467.42     1401.34    124.26 o 
   1   6  12     2361.36     2223.41    134.63 o 
   2   6  12     1023.50      840.27    299.32 o 
   3   6  12     6416.25     6050.55    513.11 o 
   4   6  12     4379.87     4440.70    329.33 o 
   5   6  12      412.24      237.97    189.30 o 
   6   6  12    10524.15    10501.21    508.50 o 
   7   6  12      169.75      121.98    188.97 o 
   8   6  12      682.35      528.44    226.87 o 
   9   6  12       89.89      290.02    275.15 o 
  -9   7  12     1190.18     1136.53    159.93 o 
  -8   7  12      166.84       34.18    117.80 o 
  -7   7  12     6060.12     5584.16    251.18 o 
  -6   7  12      121.39      333.37    122.94 o 
  -5   7  12     5843.33     5515.41    243.36 o 
  -4   7  12     5225.71     5444.49    235.21 o 
  -3   7  12      779.61      688.35    117.74 o 
  -2   7  12     6744.98     6540.37    235.57 o 
  -1   7  12     1084.08      893.34    114.57 o 
   0   7  12     1522.15     1289.95    118.46 o 
   1   7  12     1119.98      889.70    108.92 o 
   2   7  12     7047.94     6395.97    382.54 o 
   3   7  12      699.89      674.22    203.65 o 
   4   7  12     5245.63     4984.79    361.33 o 
   5   7  12     5717.61     5377.90    389.63 o 
   6   7  12      124.57      121.04    184.23 o 
   7   7  12     6090.36     6230.18    548.44 o 
   8   7  12      187.21      215.66    297.46 o 
   9   7  12     1169.34     1632.29    382.98 o 
  -8   8  12      295.01      204.06    134.61 o 
  -7   8  12       10.36       60.06    121.23 o 
  -6   8  12     2794.94     2856.50    195.18 o 
  -5   8  12     1164.18     1029.06    143.31 o 
  -4   8  12       80.93      159.04    114.34 o 
  -3   8  12     6799.67     6618.76    254.22 o 
  -2   8  12     1338.21     1326.50    137.94 o 
  -1   8  12     4430.00     3956.21    191.98 o 
   0   8  12      509.31      411.70     98.56 o 
   1   8  12     4577.71     3897.05    224.20 o 
   2   8  12     1241.57     1211.33    244.47 o 
   3   8  12     6730.75     6298.46    398.70 o 
   4   8  12       73.34      249.58    188.81 o 
   5   8  12     1120.15      757.05    284.44 o 
   6   8  12     2898.23     3107.74    325.51 o 
   7   8  12        9.24        0.00    271.43 o 
   8   8  12      302.45      371.82    301.18 o 
  -7   9  12      606.69      678.60    155.10 o 
  -6   9  12      140.18      303.03    135.73 o 
  -5   9  12     1324.71     1127.23    152.25 o 
  -4   9  12     2161.01     1984.28    174.29 o 
  -3   9  12     4157.17     3935.63    279.10 o 
  -2   9  12     6251.95     5760.88    240.29 o 
  -1   9  12     3545.84     3174.58    177.81 o 
   0   9  12     3599.14     3643.25    179.91 o 
   1   9  12     3394.04     3541.00    218.31 o 
   2   9  12     6646.42     6215.06    417.64 o 
   3   9  12     3875.04     3835.91    338.67 o 
   4   9  12     2022.46     1660.81    273.43 o 
   5   9  12     1176.39     1228.14    327.20 o 
   6   9  12      135.99       48.34    282.58 o 
   7   9  12      599.04      762.23    342.08 o 
  -6  10  12     1660.33     1488.55    177.98 o 
  -5  10  12      302.36      273.10    137.30 o 
  -4  10  12     3578.16     3313.51    348.84 o 
  -3  10  12     1885.92     1754.32    177.98 o 
  -2  10  12     5259.48     5126.15    240.95 o 
  -1  10  12     2284.65     1825.44    160.34 o 
   0  10  12     1460.92     1060.19    139.35 o 
   1  10  12     2386.63     2203.20    205.55 o 
   2  10  12     5025.81     5034.09    270.84 o 
   3  10  12     1867.28     1911.98    286.25 o 
   4  10  12     3451.67     3803.73    509.39 o 
   5  10  12      363.70      338.36    308.61 o 
   6  10  12     1572.69     1702.94    405.28 o 
  -4  11  12     2916.81     2455.21    202.68 o 
  -3  11  12     3041.20     2755.89    243.65 o 
  -2  11  12      708.22      523.98    138.90 o 
  -1  11  12      972.74      847.61    136.54 o 
   0  11  12       17.64       10.18    107.62 o 
   1  11  12      926.47      877.96    160.49 o 
   2  11  12      696.10      605.44    169.81 o 
   3  11  12     3016.94     3383.57    461.06 o 
   4  11  12     3066.40     2580.44    453.62 o 
  -2  12  12      105.60      171.04    334.64 o 
  -1  12  12      992.94      617.22    201.54 o 
   0  12  12      835.51      786.63    197.39 o 
   0   0  13       58.77      193.87    112.96 o 
   1   0  13      252.64      176.35     78.97 o 
   2   0  13     2095.57     2282.56    128.24 o 
   3   0  13      519.44      843.47    108.79 o 
   4   0  13     5329.78     5514.30    271.61 o 
   5   0  13       29.30      122.45     94.77 o 
   6   0  13     1625.95     1728.25    137.57 o 
   7   0  13        2.16       11.50     83.23 o 
   8   0  13     1613.64     1388.67    142.09 o 
   9   0  13      848.90      814.90    123.84 o 
  10   0  13     3221.43     2452.31    319.44 o 
 -10   1  13     2837.19     1833.08    427.59 o 
  -9   1  13     2812.13     2712.24    225.40 o 
  -8   1  13      367.66      423.34    117.37 o 
  -7   1  13      335.55      190.93    109.32 o 
  -6   1  13      720.13      828.55    112.05 o 
  -5   1  13     4189.28     4260.07    229.69 o 
  -4   1  13      796.42      658.09    101.86 o 
  -3   1  13     3225.20     3492.80    176.74 o 
  -2   1  13      574.24      565.34    103.02 o 
  -1   1  13        0.31      117.41     86.84 o 
   0   1  13      185.82      282.04     76.75 o 
   1   1  13        0.57      122.65     83.09 o 
   2   1  13      632.72      711.12    105.85 o 
   3   1  13     3388.69     3433.04    156.99 o 
   4   1  13      671.73      811.00    105.29 o 
   5   1  13     4482.59     4450.15    198.13 o 
   6   1  13      733.63      952.52    128.90 o 
   7   1  13      313.62      188.16    109.24 o 
   8   1  13      375.49      435.74    120.99 o 
   9   1  13     2720.83     2479.93    187.27 o 
  10   1  13     2653.61     2454.02    423.88 o 
  -9   2  13      637.02      522.40    130.90 o 
  -8   2  13      815.71      437.12    122.14 o 
  -7   2  13     1847.79     1511.45    146.72 o 
  -6   2  13     1244.41     1293.87    144.31 o 
  -5   2  13      891.46      836.42    121.27 o 
  -4   2  13     3632.62     3917.08    172.06 o 
  -3   2  13     2579.66     2908.74    147.44 o 
  -2   2  13        5.36       13.19     83.80 o 
  -1   2  13      817.54      548.34    100.74 o 
   0   2  13     1566.53     1366.56    128.13 o 
   1   2  13      953.99      736.96    107.48 o 
   2   2  13        5.70       39.59     79.49 o 
   3   2  13     2472.58     2870.47    152.77 o 
   4   2  13     3830.97     4087.81    182.05 o 
   5   2  13      891.47      854.10    129.45 o 
   6   2  13     1425.25     1128.57    135.03 o 
   7   2  13     1942.35     2037.15    149.73 o 
   8   2  13      799.06      880.91    124.90 o 
   9   2  13      656.03      667.94    176.08 o 
  -9   3  13     2815.62     2865.01    197.59 o 
  -8   3  13      953.58      902.89    145.96 o 
  -7   3  13       30.08       76.18    107.92 o 
  -6   3  13     1464.37     1336.44    180.79 o 
  -5   3  13     1166.95     1267.26    135.58 o 
  -4   3  13     3823.47     3460.08    187.09 o 
  -3   3  13       63.45      108.88     93.52 o 
  -2   3  13     3675.08     3806.69    166.18 o 
  -1   3  13     2669.41     2920.39    157.71 o 
   0   3  13      602.08      594.16    107.11 o 
   1   3  13     2777.12     3159.16    158.25 o 
   2   3  13     3549.01     3896.93    280.15 o 
   3   3  13       63.53      181.03    105.44 o 
   4   3  13     3577.96     3528.22    211.90 o 
   5   3  13     1334.85     1021.62    198.38 o 
   6   3  13     1532.37     1459.79    230.65 o 
   7   3  13       20.53        7.44    169.57 o 
   8   3  13     1034.95     1139.72    245.73 o 
   9   3  13     2866.63     3142.21    336.50 o 
  -9   4  13      583.11      603.54    141.46 o 
  -8   4  13     2428.57     2069.62    171.15 o 
  -7   4  13     1180.10      981.58    151.71 o 
  -6   4  13       31.75       58.09    107.85 o 
  -5   4  13      558.11      636.67    124.82 o 
  -4   4  13       23.19      117.01     96.62 o 
  -3   4  13     4145.16     4154.55    193.53 o 
  -2   4  13     2816.68     3349.40    305.70 o 
  -1   4  13     1548.37     2295.01    162.08 o 
   0   4  13     3900.76     4083.39    186.59 o 
   1   4  13     1386.59     1731.76    126.42 o 
   2   4  13     2974.64     3227.47    239.24 o 
   3   4  13     3893.60     3752.34    174.96 o 
   4   4  13       25.64      252.65    159.05 o 
   5   4  13      527.80      620.48    178.94 o 
   6   4  13       36.73      148.18    168.21 o 
   7   4  13     1185.03     1276.90    243.19 o 
   8   4  13     2471.73     2018.30    269.85 o 
   9   4  13      660.33      832.88    327.20 o 
  -8   5  13      981.28      845.99    143.92 o 
  -7   5  13      793.59      621.85    141.58 o 
  -6   5  13     1923.97     1933.68    255.46 o 
  -5   5  13       12.09       28.26    101.05 o 
  -4   5  13      519.58      593.86    118.22 o 
  -3   5  13      901.99     1059.53    123.36 o 
  -2   5  13      998.03      987.54    122.41 o 
  -1   5  13     4210.56     4142.50    188.32 o 
   0   5  13       89.06       91.74     92.66 o 
   1   5  13     4476.35     4067.16    220.06 o 
   2   5  13      884.68      856.99    127.79 o 
   3   5  13     1012.54     1307.99    209.89 o 
   4   5  13      479.03      659.79    232.39 o 
   5   5  13       13.88       64.94    167.74 o 
   6   5  13     1968.85     2025.92    262.88 o 
   7   5  13      788.52      766.54    216.89 o 
   8   5  13      896.83      948.09    444.33 o 
  -8   6  13     2650.66     2407.67    193.11 o 
  -7   6  13     3797.61     3783.07    225.50 o 
  -6   6  13       68.66       83.68    116.20 o 
  -5   6  13     2053.15     1661.36    160.93 o 
  -4   6  13       92.98       82.44    107.40 o 
  -3   6  13     1176.37     1063.53    139.14 o 
  -2   6  13     2066.70     1750.76    155.01 o 
  -1   6  13      701.54      577.85    116.36 o 
   0   6  13     3147.44     3248.12    173.81 o 
   1   6  13      724.12      832.00    140.92 o 
   2   6  13     2336.42     2148.60    483.37 o 
   3   6  13     1216.74      748.39    211.54 o 
   4   6  13      127.56      117.34    162.94 o 
   5   6  13     2052.10     1701.72    264.57 o 
   6   6  13       69.40       70.20    187.31 o 
   7   6  13     3745.72     4257.60    717.61 o 
   8   6  13     2749.11     3167.92    475.93 o 
  -7   7  13      317.08      223.90    131.41 o 
  -6   7  13     4745.06     4423.45    240.43 o 
  -5   7  13      128.29      157.12    120.68 o 
  -4   7  13     1088.29      803.10    137.85 o 
  -3   7  13       65.10       45.51    100.67 o 
  -2   7  13     2382.35     2089.51    150.45 o 
  -1   7  13      428.08      548.87    107.84 o 
   0   7  13       65.22      169.40     92.68 o 
   1   7  13      477.91      601.19    201.84 o 
   2   7  13     2472.84     2492.79    269.25 o 
   3   7  13       89.78      154.56    182.37 o 
   4   7  13     1095.40     1245.32    247.10 o 
   5   7  13      112.01      496.89    216.80 o 
   6   7  13     4715.01     4542.51    372.65 o 
   7   7  13      325.42      550.30    319.77 o 
  -6   8  13     1350.95     1475.19    169.85 o 
  -5   8  13     1558.11     1209.01    151.61 o 
  -4   8  13     1428.89     1751.18    159.37 o 
  -3   8  13     1389.77     1221.50    151.83 o 
  -2   8  13      428.00      294.54    107.96 o 
  -1   8  13      569.73      400.64    112.47 o 
   0   8  13     1213.18      932.34    183.38 o 
   1   8  13      573.86      383.02    171.78 o 
   2   8  13      368.52      528.94    247.26 o 
   3   8  13     1461.62     1833.44    282.63 o 
   4   8  13     1432.52     1414.93    252.44 o 
   5   8  13     1491.54     1340.46    248.77 o 
   6   8  13     1401.17     1680.63    405.28 o 
  -5   9  13     2938.17     2292.63    189.47 o 
  -4   9  13      399.22      250.35    122.78 o 
  -3   9  13     2777.52     2694.18    192.54 o 
  -2   9  13      400.84      280.08    115.73 o 
  -1   9  13     2108.85     1625.91    149.62 o 
   0   9  13      333.59      381.49    109.22 o 
   1   9  13     2051.24     2268.95    195.39 o 
   2   9  13      477.03      161.67    212.91 o 
   3   9  13     2827.99     2854.87    331.65 o 
   4   9  13      381.31      267.69    223.40 o 
   5   9  13     3040.98     2636.21    449.90 o 
  -3  10  13     1223.98     1014.26    194.46 o 
  -2  10  13     2404.27     2349.14    185.69 o 
  -1  10  13      896.72      708.35    159.92 o 
   0  10  13     3215.25     3251.71    230.55 o 
   1  10  13      790.61      992.65    155.02 o 
   2  10  13     2475.77     2902.99    327.13 o 
   0   0  14    10153.12    11078.17    498.24 o 
   1   0  14      755.29      692.66    136.32 o 
   2   0  14     2938.31     2807.70    173.97 o 
   3   0  14    19945.34    20945.40    436.00 o 
   4   0  14      474.19      718.68    116.07 o 
   5   0  14    13582.53    13786.20    324.89 o 
   6   0  14       12.72      178.37    106.96 o 
   7   0  14     1959.29     1603.88    154.88 o 
   8   0  14     1272.43     1100.59    364.38 o 
  -8   1  14    10299.65     9102.18    706.46 o 
  -7   1  14     2751.34     2643.98    161.46 o 
  -6   1  14     4248.91     3935.01    186.78 o 
  -5   1  14     3020.75     3172.60    185.03 o 
  -4   1  14    21559.76    20903.62    489.75 o 
  -3   1  14     4677.40     4853.23    220.52 o 
  -2   1  14     4026.64     4380.49    180.95 o 
  -1   1  14     6853.91     7077.20    228.62 o 
   0   1  14      467.00      804.91    125.27 o 
   1   1  14     7021.35     7339.23    257.10 o 
   2   1  14     4032.72     4305.31    198.01 o 
   3   1  14     4594.51     4951.22    218.30 o 
   4   1  14    21933.15    22054.51    454.47 o 
   5   1  14     3057.42     3303.72    198.48 o 
   6   1  14     4411.04     3746.15    218.43 o 
   7   1  14     2732.48     2645.66    180.76 o 
   8   1  14    10127.00     9915.40    519.26 o 
  -7   2  14     4745.85     4360.37    306.98 o 
  -6   2  14     3770.12     3342.94    180.28 o 
  -5   2  14    10973.79    10886.23    341.63 o 
  -4   2  14     9487.65     9724.94    335.94 o 
  -3   2  14     4922.57     5192.22    227.24 o 
  -2   2  14     9921.57     9798.34    296.80 o 
  -1   2  14     3048.90     3018.25    224.06 o 
   0   2  14     3376.08     3891.77    183.06 o 
   1   2  14     3051.20     3214.51    173.74 o 
   2   2  14     9936.78     9955.89    290.19 o 
   3   2  14     4941.12     5282.13    219.27 o 
   4   2  14     9236.08     9420.19    514.03 o 
   5   2  14    11225.38    11517.93    382.95 o 
   6   2  14     3866.80     3164.52    216.67 o 
   7   2  14     4789.49     4368.21    381.94 o 
  -7   3  14     1303.12     1200.94    152.48 o 
  -6   3  14     5188.35     4885.78    230.58 o 
  -5   3  14     2336.40     2625.87    181.93 o 
  -4   3  14     2956.12     3251.64    171.96 o 
  -3   3  14    15969.03    15149.91    361.60 o 
  -2   3  14     3047.61     3834.00    202.28 o 
  -1   3  14     5198.53     5576.38    230.21 o 
   0   3  14    17799.55    18268.76    499.65 o 
   1   3  14     5128.44     5483.85    342.55 o 
   2   3  14     3040.06     3292.16    214.39 o 
   3   3  14    15315.31    14761.93    453.12 o 
   4   3  14     2942.43     3089.23    213.25 o 
   5   3  14     2287.47     2372.10    278.45 o 
   6   3  14     5308.71     5462.52    385.82 o 
   7   3  14     1321.07     1080.35    238.15 o 
  -7   4  14     1025.47     1025.72    214.17 o 
  -6   4  14     1590.67     1573.41    161.95 o 
  -5   4  14     1500.28     1428.31    157.60 o 
  -4   4  14     4442.76     4211.74    210.90 o 
  -3   4  14     1342.01     1449.84    160.39 o 
  -2   4  14    12481.35    12356.56    315.59 o 
  -1   4  14    20297.49    21612.16    481.47 o 
   0   4  14      857.01     1110.29    140.62 o 
   1   4  14    20536.36    21059.50    468.85 o 
   2   4  14    12007.32    11813.43    393.40 o 
   3   4  14     1343.41     1313.31    160.59 o 
   4   4  14     4243.03     4216.19    228.77 o 
   5   4  14     1581.78     1682.44    252.48 o 
   6   4  14     1576.45     1703.83    542.86 o 
   7   4  14     1001.65     1134.05    386.69 o 
  -6   5  14     1024.91      880.67    147.72 o 
  -5   5  14     4101.48     3898.03    220.45 o 
  -4   5  14      504.24      489.05    162.61 o 
  -3   5  14     3093.46     2987.49    184.88 o 
  -2   5  14     9861.57     9851.19    341.27 o 
  -1   5  14     3812.48     3953.11    202.43 o 
   0   5  14    15982.16    15635.55    410.44 o 
   1   5  14     3828.49     4274.33    203.26 o 
   2   5  14    10066.89     9893.90    361.52 o 
   3   5  14     2965.99     2971.41    203.81 o 
   4   5  14      545.23      473.34    203.69 o 
   5   5  14     4119.25     4244.44    355.37 o 
   6   5  14     1042.26      720.33    310.47 o 
  -5   6  14      395.54      276.35    136.81 o 
  -4   6  14     2130.56     2188.60    178.33 o 
  -3   6  14     4961.33     5188.05    232.42 o 
  -2   6  14     3592.07     3582.56    196.02 o 
  -1   6  14     6208.56     6304.73    277.07 o 
   0   6  14       39.39      260.45    111.78 o 
   1   6  14     6431.60     6062.60    279.89 o 
   2   6  14     3721.51     3747.49    223.10 o 
   3   6  14     5115.93     5230.91    374.21 o 
   4   6  14     2102.44     2150.06    291.27 o 
   5   6  14      400.63      669.34    230.25 o 
  -4   7  14     1984.66     1702.82    170.92 o 
  -3   7  14      597.20      568.31    133.51 o 
  -2   7  14     4763.38     4900.77    236.37 o 
  -1   7  14     3318.31     3207.83    189.71 o 
   0   7  14      280.09      271.08    125.58 o 
   1   7  14     3310.34     3003.85    220.53 o 
   2   7  14     4859.67     4924.54    261.38 o 
   3   7  14      613.70      631.14    223.19 o 
   4   7  14     1977.81     2005.71    292.93 o 
  -2   8  14     4600.95     4667.78    472.04 o 
  -1   8  14     7036.01     6288.84    262.54 o 
   0   8  14     1102.94     1271.04    135.21 o 
   1   8  14     7014.75     6459.48    298.58 o 
   2   8  14     4502.28     4335.91    243.56 o 
   0   0  15       77.85      254.70    155.12 o 
   1   0  15     6618.15     7457.85    269.39 o 
   2   0  15     1965.85     2406.78    176.23 o 
   3   0  15      345.17      627.73    128.59 o 
   4   0  15    17032.02    17436.50    566.85 o 
   5   0  15      953.62     1371.77    154.76 o 
  -5   1  15     7764.27     8602.10    910.96 o 
  -4   1  15     4003.90     4483.77    201.93 o 
  -3   1  15    10285.31    10480.15    289.25 o 
  -2   1  15     4205.82     4437.79    194.04 o 
  -1   1  15        0.99       35.71    102.85 o 
   0   1  15     7012.99     7715.20    274.15 o 
   1   1  15        0.80       52.07    102.96 o 
   2   1  15     4029.14     4238.26    210.29 o 
   3   1  15    10181.18    10826.18    321.92 o 
   4   1  15     4168.02     4198.95    209.34 o 
   5   1  15     7661.42     8060.21    955.58 o 
  -4   2  15     9936.61     9626.51    323.18 o 
  -3   2  15     8272.86     8719.64    294.39 o 
  -2   2  15      109.84      183.65    113.53 o 
  -1   2  15     4259.71     4570.30    206.05 o 
   0   2  15     1677.44     2130.36    165.91 o 
   1   2  15     4151.90     4392.91    212.91 o 
   2   2  15      105.46      168.95    114.05 o 
   3   2  15     8472.85     8802.62    289.08 o 
   4   2  15     9807.66    10054.83    382.80 o 
  -4   3  15     5263.14     5408.07    321.45 o 
  -3   3  15      143.28      206.96    117.77 o 
  -2   3  15     7926.60     8036.80    286.47 o 
  -1   3  15     7587.56     8332.04    284.87 o 
   0   3  15      540.44      688.68    124.15 o 
   1   3  15     7477.47     8228.39    272.17 o 
   2   3  15     8098.30     8118.23    281.56 o 
   3   3  15      139.67      112.06    128.80 o 
   4   3  15     5248.95     5781.28    287.10 o 
  -3   4  15     6836.55     6761.13    239.61 o 
  -2   4  15     8811.16     9504.08    388.12 o 
  -1   4  15     4498.60     4595.66    225.56 o 
   0   4  15    19536.79    18789.73    468.71 o 
   1   4  15     4670.62     4751.76    230.80 o 
   2   4  15     8705.91     8713.27    289.88 o 
   3   4  15     6802.07     6881.51    306.96 o 
  -1   5  15    10492.88    10063.40    366.79 o 
   0   5  15      825.03      784.48    133.82 o 
   1   5  15    10340.92     9621.69    298.04 o 
   2   5  15     6151.80     5805.38    398.70 o 
                                                 
